# Supplementary material for: Multiplex-GAM: genome-wide identification of chromatin contacts yields insights overlooked by Hi-C
Source: Nat Methods. 2023 Jun 19;20(7):1037–47. doi: 10.1038/s41592-023-01903-1 (PMC10333126; doi:10.1038/s41592-023-01903-1)
Supplement: Supplementary file 4 — Supplementary Tables 2–10 [file 41592_2023_1903_MOESM4_ESM.xlsx]

## Sheet: ST2 - GAM samples
Sample	Reads_sequenced	Reads_mapped	Unique_reads_mapped	Percent_mapped_reads	avg_quality	Ecoli_screen_result	Human_screen_result	Mouse_screen_result	Rat_screen_result	Unmapped_screen_result	Yeast_screen_result	Genome_coverage	Positive_chromosomes	Proportion_with_neighbours	treatment	tube_contents	expt	biological_replicate	filename	Passed QC
1np_f10a2	898821	299491	270886	33.32	32.1427	0.0941233	15.6855	44.4562	11.1146	43.29	1.89749	0.0760394	8	0.868416	none	1np	differentiation-16	16	1np_f10a2	TRUE
1np_f10a3	877666	569733	474998	64.91	33.1245	0.140485	6.57923	88.593	18.3954	10.46	3.26706	0.0878349	8	0.949724	none	1np	differentiation-16	16	1np_f10a3	TRUE
1np_f10a4	1338154	790758	576690	59.09	32.7946	0.926798	10.223	75.3864	17.7355	20.17	4.19197	0.0595787	11	0.917016	none	1np	differentiation-16	16	1np_f10a4	TRUE
1np_f10a5	866075	459784	282045	53.08	37.4913	0.359551	13.6869	78.0445	18.3673	11.85	0.733651	0.0487955	8	0.872219	none	1np	differentiation-16	16	1np_f10a5	TRUE
1np_f10a6	846945	309251	187637	36.51	31.868	1.31389	25.081	53.7438	21.1573	34.51	13.3259	0.0108418	2	0.779432	none	1np	differentiation-16	16	1np_f10a6	TRUE
1np_f10b1	1353084	514057	204248	37.99	32.169	2.75326	23.9061	64.8977	29.1374	29.5	20.1399	0.00344767	2	0.723404	none	1np	differentiation-16	16	1np_f10b1	TRUE
1np_f10b2	1002409	725839	603584	72.4	32.2604	0.104748	5.45685	90.2964	19.091	9.16	2.18972	0.102212	9	0.89235	none	1np	differentiation-16	16	1np_f10b2	TRUE
1np_f10b3	1108746	812831	636942	73.31	32.9914	0.201397	7.52808	87.5947	19.7716	10.94	3.64499	0.0761715	9	0.909284	none	1np	differentiation-16	16	1np_f10b3	TRUE
1np_f10b4	1195302	765507	520075	64.04	32.6706	0.29415	8.92791	80.7989	20.6668	17.68	4.84796	0.0552214	7	0.897715	none	1np	differentiation-16	16	1np_f10b4	TRUE
1np_f10b5	1117677	779307	487043	69.72	37.5934	0.379895	4.85892	89.0204	19.6975	9.67	0.721407	0.072225	10	0.911436	none	1np	differentiation-16	16	1np_f10b5	TRUE
1np_f10b6	698817	550603	376580	78.79	36.6965	0.214362	5.2649	94.5227	22.506	4.76	1.01872	0.0796485	11	0.933137	none	1np	differentiation-16	16	1np_f10b6	TRUE
1np_f10c1	1476019	1015070	790163	68.77	33.0756	0.191053	6.24581	89.9037	19.1988	9.44	3.22961	0.0903436	10	0.938292	none	1np	differentiation-16	16	1np_f10c1	TRUE
1np_f10c2	426674	265879	208359	62.31	31.5686	0.55405	11.3332	81.4023	22.7629	16.79	7.4239	0.0235028	6	0.857678	none	1np	differentiation-16	16	1np_f10c2	TRUE
1np_f10c3	1078184	741802	611500	68.8	33.2216	0.104064	6.12445	89.6181	18.6335	9.7	2.93214	0.142103	13	0.925976	none	1np	differentiation-16	16	1np_f10c3	TRUE
1np_f10c4	776857	550843	381480	70.9	37.5616	0.166825	5.78634	87.0278	20.1466	11.02	0.649792	0.0990288	10	0.871111	none	1np	differentiation-16	16	1np_f10c4	TRUE
1np_f10c5	11485609	96284	94697	0.83	36.9013	0.0150188	96.0901	6.68536	7.60651	2.79	0.340426	0.00397582	1	0.125461	none	1np	differentiation-16	16	1np_f10c5	FALSE
1np_f10c6	583824	355185	227956	60.83	36.9052	0.37203	5.14573	94.0362	21.9816	4.84	0.886911	0.0487515	5	0.868793	none	1np	differentiation-16	16	1np_f10c6	TRUE
1np_f10d1	1791867	886182	752183	49.45	33.1975	0.10648	4.06132	64.3723	13.517	35.22	1.82222	0.149526	14	0.924156	none	1np	differentiation-16	16	1np_f10d1	TRUE
1np_f10d2	999968	673151	558596	67.31	32.3898	0.159005	5.71517	86.0456	17.6375	12.61	2.11306	0.082656	7	0.908058	none	1np	differentiation-16	16	1np_f10d2	TRUE
1np_f10d3	1434861	430566	327360	30	32.493	0.175625	10.0058	37.5594	9.90721	55.84	2.05091	0.0438367	6	0.895917	none	1np	differentiation-16	16	1np_f10d3	TRUE
1np_f10d4	951277	17220	15188	1.81	36.5845	0.214448	2.28955	2.70688	1.21731	94.81	0.668573	0.00149643	1	0.519608	none	1np	differentiation-16	16	1np_f10d4	FALSE
1np_f10d5	1002188	694261	412127	69.27	36.7746	0.244465	4.94517	93.2328	21.2056	5.99	0.963889	0.0719609	8	0.913965	none	1np	differentiation-16	16	1np_f10d5	TRUE
1np_f10d6	161706	117238	86788	72.5	36.5688	0.397017	5.4933	91.1265	21.4636	7.34	1.02965	0.0374842	9	0.603131	none	1np	differentiation-16	16	1np_f10d6	TRUE
1np_f10e1	951314	471596	262133	49.57	32.322	1.57886	18.9873	71.0455	24.1454	24.41	14.1467	0.00912532	3	0.509646	none	1np	differentiation-16	16	1np_f10e1	TRUE
1np_f10e2	2275425	1511845	1096180	66.44	32.1107	0.242591	6.68136	87.5844	19.6711	11.21	2.93232	0.107435	12	0.867404	none	1np	differentiation-16	16	1np_f10e2	TRUE
1np_f10e3	1058689	363644	286361	34.34	32.8111	0.145462	48.2778	48.5708	14.5826	10.13	4.06047	0.0656524	11	0.811173	none	1np	differentiation-16	16	1np_f10e3	TRUE
1np_f10e4	1554896	698768	438961	44.93	27.1641	0.262397	29.089	82.9977	38.2914	14.32	17.6218	0.0689974	8	0.883266	none	1np	differentiation-16	16	1np_f10e4	TRUE
1np_f10e5	1755078	1356970	910160	77.31	36.8971	0.102559	4.92488	96.5417	21.802	2.9	0.633814	0.221839	15	0.914225	none	1np	differentiation-16	16	1np_f10e5	TRUE
1np_f10e6	1616007	877092	465052	54.27	36.5421	0.340591	4.27521	70.5151	17.3602	28.47	0.872269	0.0794137	11	0.817846	none	1np	differentiation-16	16	1np_f10e6	TRUE
1np_f10f1	2355741	1706206	1405852	72.42	33.2603	0.0580708	5.48209	91.0785	19.0004	8.27	2.17817	0.240207	16	0.924449	none	1np	differentiation-16	16	1np_f10f1	TRUE
1np_f10f2	1111588	769895	585809	69.26	32.3143	0.210778	6.73402	87.7491	20.6701	11.19	3.1874	0.0613978	6	0.885066	none	1np	differentiation-16	16	1np_f10f2	TRUE
1np_f10f3	950855	589901	390085	62.03	32.3015	0.497444	11.823	83.5801	22.1599	14.1	7.21662	0.0532115	8	0.761511	none	1np	differentiation-16	16	1np_f10f3	TRUE
1np_f10f4	798382	473784	330935	59.34	37.4212	0.171346	4.23656	75.5075	17.4032	23.41	0.608229	0.0911652	11	0.904409	none	1np	differentiation-16	16	1np_f10f4	TRUE
1np_f10f5	1833747	1108870	722347	60.47	36.7323	0.119755	21.9642	77.709	19.6869	5	0.810798	0.14533	11	0.924793	none	1np	differentiation-16	16	1np_f10f5	TRUE
1np_f10f6	205025	142712	102099	69.6	36.7724	0.259479	5.35834	92.5853	21.2363	6.15	0.870134	0.0430005	6	0.744115	none	1np	differentiation-16	16	1np_f10f6	TRUE
1np_f10g1	6441019	4267466	2975628	66.25	32.9837	0.171898	6.95144	88.4987	18.7776	10.54	3.57906	0.120874	11	0.90897	none	1np	differentiation-16	16	1np_f10g1	TRUE
1np_f10g2	1114463	762399	593259	68.4	32.4909	0.171742	5.72472	86.2982	18.6586	12.96	2.39649	0.0707872	9	0.907772	none	1np	differentiation-16	16	1np_f10g2	TRUE
1np_f10g3	874803	84309	73892	9.63	32.6695	0.0627566	75.0959	17.4175	8.62337	13.53	3.28289	0.0232534	6	0.425868	none	1np	differentiation-16	16	1np_f10g3	FALSE
1np_f10g4	1166704	680526	413483	58.32	37.5467	0.271532	16.8967	79.8572	19.3004	7.06	0.655175	0.0716528	9	0.883497	none	1np	differentiation-16	16	1np_f10g4	TRUE
1np_f10g5	57862	21937	18608	37.91	35.4691	3.35453	13.4855	51.1873	14.9096	37.62	4.26359	0.00124703	1	0.517647	none	1np	differentiation-16	16	1np_f10g5	TRUE
1np_f11a1	841774	553548	442715	65.75	32.9192	0.551216	6.94151	83.6546	17.6417	14.19	2.76558	0.08493	8	0.905338	none	1np	differentiation-16	16	1np_f11a1	TRUE
1np_f11a2	969152	662640	575135	68.37	33.0637	0.212555	6.031	88.6747	17.5234	10.03	2.37525	0.149688	10	0.927472	none	1np	differentiation-16	16	1np_f11a2	TRUE
1np_f11a3	1174223	508192	407537	43.27	32.8027	0.530393	6.66823	63.3007	13.826	33.91	2.52013	0.0589038	9	0.911333	none	1np	differentiation-16	16	1np_f11a3	TRUE
1np_f11a4	1201675	766521	648622	63.78	33.2277	0.166767	5.8558	89.7214	18.3683	9.55	2.50449	0.114301	14	0.7397	none	1np	differentiation-16	16	1np_f11a4	TRUE
1np_f11a5	1470411	1043893	756772	70.99	33.0348	0.513119	6.75215	87.8718	18.916	10.31	2.76962	0.0673689	8	0.921167	none	1np	differentiation-16	16	1np_f11a5	TRUE
1np_f11a6	1425138	960524	686398	67.39	33.0857	0.514755	6.2026	86.7136	17.3131	11.56	2.37337	0.0648455	11	0.822398	none	1np	differentiation-16	16	1np_f11a6	TRUE
1np_f11b1	857185	616527	504572	71.92	33.2519	0.38218	6.34272	88.5178	17.4239	9.45	2.07574	0.0956251	10	0.935256	none	1np	differentiation-16	16	1np_f11b1	TRUE
1np_f11b2	1120012	797963	655917	71.24	33.2266	0.302495	5.95168	90.3742	18.847	8.56	2.47299	0.128679	14	0.930339	none	1np	differentiation-16	16	1np_f11b2	TRUE
1np_f11b3	900818	169244	145955	18.78	32.7533	0.29673	33.6704	26.1242	8.77501	44.6	2.64559	0.0515243	9	0.79926	none	1np	differentiation-16	16	1np_f11b3	TRUE
1np_f11b4	1121438	716055	524035	63.85	33.1079	0.908297	7.72543	86.505	18.5779	11.05	3.54981	0.0618967	9	0.897843	none	1np	differentiation-16	16	1np_f11b4	TRUE
1np_f11b5	1354420	1023716	844750	75.58	33.0576	0.296656	6.27216	90.8161	19.7798	8.16	2.65543	0.18748	14	0.941075	none	1np	differentiation-16	16	1np_f11b5	TRUE
1np_f11b6	952119	36416	32604	3.82	31.3179	6.87413	20.6056	16.8823	12.9679	67.13	10.8946	0.00325695	1	0.189189	none	1np	differentiation-16	16	1np_f11b6	FALSE
1np_f11c1	870520	544380	412708	62.53	32.863	0.7206	7.05712	79.3259	17.3316	17.79	2.84828	0.0426484	7	0.908841	none	1np	differentiation-16	16	1np_f11c1	TRUE
1np_f11c2	933788	652538	568030	69.88	33.0237	0.201436	5.78093	89.5629	18.5784	9.18	2.50976	0.153722	15	0.907521	none	1np	differentiation-16	16	1np_f11c2	TRUE
1np_f11c3	1075661	680891	507573	63.29	32.7874	1.01751	12.5946	80.4587	18.2497	11.85	3.83483	0.0479006	7	0.916386	none	1np	differentiation-16	16	1np_f11c3	TRUE
1np_f11c4	1251777	754578	443124	60.28	32.7887	2.36471	8.34346	73.5842	17.5042	21.5	4.08242	0.0116781	2	0.896985	none	1np	differentiation-16	16	1np_f11c4	TRUE
1np_f11c5	825823	83246	60118	10.08	31.1466	10.6531	30.4259	29.1413	19.3746	46.34	15.7099	0.00476805	1	0.326154	none	1np	differentiation-16	16	1np_f11c5	FALSE
1np_f11c6	1025440	712861	493953	69.51	32.696	1.32333	8.68018	84.7743	19.6755	11.69	4.06655	0.0400223	6	0.879765	none	1np	differentiation-16	16	1np_f11c6	TRUE
1np_f11d1	726504	478753	409629	65.89	33.2607	0.294835	5.81961	89.9776	17.5937	8.72	2.17272	0.141795	12	0.911123	none	1np	differentiation-16	16	1np_f11d1	TRUE
1np_f11d2	775112	555622	442826	71.68	33.1107	0.594495	6.78921	85.7404	18.4582	12.16	2.78153	0.0702738	7	0.937161	none	1np	differentiation-16	16	1np_f11d2	TRUE
1np_f11d3	1078980	760400	630656	70.47	33.1311	0.300744	6.08421	89.3057	18.7593	9.31	2.42532	0.139726	14	0.930386	none	1np	differentiation-16	16	1np_f11d3	TRUE
1np_f11d4	990246	648759	448550	65.51	33.2023	1.26736	7.81924	83.2699	17.8601	13.64	3.58091	0.0396115	5	0.928889	none	1np	differentiation-16	16	1np_f11d4	TRUE
1np_f11d5	977943	31333	27561	3.2	31.2358	8.64973	24.2078	16.5315	13.5201	63.13	11.7736	0.012617	1	0.123256	none	1np	differentiation-16	16	1np_f11d5	FALSE
1np_f11d6	1195907	877937	676063	73.41	33.1248	0.45154	6.81123	89.3748	19.1342	8.87	2.59284	0.0937766	8	0.942897	none	1np	differentiation-16	16	1np_f11d6	TRUE
1np_f11e1	607864	349954	255823	57.57	32.6516	1.65826	11.4548	79.7061	20.4706	15.54	5.65388	0.0451865	6	0.825325	none	1np	differentiation-16	16	1np_f11e1	TRUE
1np_f11e2	94901	14296	13957	15.06	31.0792	12.1621	28.3348	33.3748	19.1905	42.02	14.5878	0.000234735	1	0	none	1np	differentiation-16	16	1np_f11e2	TRUE
1np_f11e3	953031	707142	565902	74.19	33.1742	0.378788	6.27256	89.8944	18.6991	8.69	2.58646	0.0923388	9	0.939307	none	1np	differentiation-16	16	1np_f11e3	TRUE
1np_f11e4	808586	457393	311101	56.56	32.9533	2.61393	10.1272	78.4752	18.62	16.36	4.98348	0.0339045	6	0.915188	none	1np	differentiation-16	16	1np_f11e4	TRUE
1np_f11e5	1451093	1039165	773449	71.61	33.15	0.489973	6.54021	89.2516	18.8278	9.32	2.77341	0.0993956	9	0.922952	none	1np	differentiation-16	16	1np_f11e5	TRUE
1np_f11e6	1239014	890760	669717	71.89	33.1996	0.398055	6.36888	88.7663	19.1202	9.63	2.36024	0.0959919	9	0.932141	none	1np	differentiation-16	16	1np_f11e6	TRUE
1np_f11f1	932785	700418	610250	75.08	33.2431	0.153411	5.20633	91.1629	18.6496	8.07	1.8062	0.178809	15	0.923695	none	1np	differentiation-16	16	1np_f11f1	TRUE
1np_f11f2	1022244	759004	556204	74.24	32.9473	0.977256	7.68501	86.3908	18.4955	10.96	3.28491	0.0398756	5	0.907653	none	1np	differentiation-16	16	1np_f11f2	TRUE
1np_f11f3	747911	38951	36349	5.2	31.0975	13.1986	34.0914	26.9418	22.382	46.67	19.679	0.000278748	1	0.105263	none	1np	differentiation-16	16	1np_f11f3	FALSE
1np_f11f4	985812	644255	463333	65.35	33.0547	0.805421	7.91625	83.6228	18.6423	13.96	3.16792	0.0528154	7	0.8925	none	1np	differentiation-16	16	1np_f11f4	TRUE
1np_f11f5	1283406	927067	678095	72.23	32.8071	0.880232	7.58377	87.695	19.9212	10.27	3.52599	0.0750712	10	0.924956	none	1np	differentiation-16	16	1np_f11f5	TRUE
1np_f11f6	1168830	841809	594251	72.02	33.0302	0.546184	6.91046	87.5209	19.1277	10.52	2.64468	0.051539	8	0.872189	none	1np	differentiation-16	16	1np_f11f6	TRUE
1np_f11g1	812570	566867	426037	69.76	33.1066	1.18044	7.49911	84.6168	18.8103	12.23	3.15441	0.0532408	6	0.907688	none	1np	differentiation-16	16	1np_f11g1	TRUE
1np_f11g2	520025	27728	26782	5.33	31.2022	6.79967	20.2077	19.9192	15.1897	66.51	12.4648	0.000806901	1	0.0545455	none	1np	differentiation-16	16	1np_f11g2	FALSE
1np_f11g3	841430	577201	452822	68.59	32.6764	0.532426	8.44085	86.85	19.9736	10.95	3.98654	0.121255	13	0.829401	none	1np	differentiation-16	16	1np_f11g3	TRUE
1np_f11g4	1193988	757202	547199	63.41	33.1161	1.15881	7.32269	86.3697	19.167	11.16	3.4925	0.0697749	10	0.912321	none	1np	differentiation-16	16	1np_f11g4	TRUE
1np_f11g5	930932	31124	29792	3.34	31.2504	8.15666	34.8811	16.8905	13.7881	53.11	11.5162	0.000572166	1	0	none	1np	differentiation-16	16	1np_f11g5	FALSE
1np_f12a1	1348133	54114	52823	4.01	31.9476	0.262287	44.7422	9.86278	6.40676	50.23	3.22556	0.000953611	1	0.0307692	none	1np	differentiation-16	16	1np_f12a1	FALSE
1np_f12a2	1729436	957340	704241	55.35	33.0567	0.0550466	10.6515	71.8211	15.6214	21.63	1.86372	0.064332	10	0.912429	none	1np	differentiation-16	16	1np_f12a2	TRUE
1np_f12a3	1716982	226100	152295	13.16	32.4458	0.192081	23.4557	18.7814	6.88027	60.83	2.70003	0.0217423	4	0.180162	none	1np	differentiation-16	16	1np_f12a3	FALSE
1np_f12a4	1363333	589401	397478	43.23	32.4213	0.0852322	14.9105	58.9458	13.6597	30.48	2.36083	0.0422523	8	0.776389	none	1np	differentiation-16	16	1np_f12a4	TRUE
1np_f12a5	1257788	34845	33478	2.77	32.6435	0.21188	36.0774	6.98686	4.51976	60.38	2.05678	0.00158446	1	0.157407	none	1np	differentiation-16	16	1np_f12a5	FALSE
1np_f12a6	1358290	762166	547716	56.11	32.7897	1.00288	13.1301	70.8331	15.6966	19.62	2.13562	0.067501	11	0.860682	none	1np	differentiation-16	16	1np_f12a6	TRUE
1np_f12b1	1496528	966496	628011	64.58	33.0828	0.0741713	16.8369	77.5792	18.612	10.89	2.42761	0.0454946	7	0.894873	none	1np	differentiation-16	16	1np_f12b1	TRUE
1np_f12b2	1289893	585475	379893	45.38	32.7293	0.25095	24.6173	59.9992	15.5115	19.17	4.53625	0.0245151	6	0.854578	none	1np	differentiation-16	16	1np_f12b2	TRUE
1np_f12b3	1704124	1116556	839283	65.52	33.2046	0.0648424	9.73235	84.2862	17.7359	10.87	2.15776	0.0955078	11	0.920891	none	1np	differentiation-16	16	1np_f12b3	TRUE
1np_f12b4	1317703	116002	95240	8.8	32.3089	0.214084	4.99694	11.5033	3.25467	84.6	0.717231	0.0163287	3	0.557951	none	1np	differentiation-16	16	1np_f12b4	FALSE
1np_f12b5	1555779	965928	582389	62.08	32.8437	0.117239	13.4146	80.5732	19.7641	11.13	2.1607	0.0538423	9	0.817439	none	1np	differentiation-16	16	1np_f12b5	TRUE
1np_f12b6	1633039	320371	259187	19.61	33.3715	0.324303	3.78582	25.4994	5.66698	72.18	0.888649	0.0647135	8	0.823396	none	1np	differentiation-16	16	1np_f12b6	TRUE
1np_f12c1	1454747	708363	499457	48.69	32.7452	0.166007	16.7254	64.2838	15.3252	23.72	2.91388	0.0540624	10	0.875441	none	1np	differentiation-16	16	1np_f12c1	TRUE
1np_f12c2	1345834	815461	626193	60.59	32.867	0.136198	12.0086	78.7107	16.9754	13.87	2.44383	0.0828467	9	0.873915	none	1np	differentiation-16	16	1np_f12c2	TRUE
1np_f12c3	1841726	35599	33925	1.93	32.7594	0.864942	32.5736	7.25183	6.00084	20.99	47.1271	0.00284616	1	0.278351	none	1np	differentiation-16	16	1np_f12c3	FALSE
1np_f12c4	1320538	468147	306715	35.45	32.8436	0.110258	19.4389	44.8622	11.3162	19.91	22.3892	0.0218744	3	0.768612	none	1np	differentiation-16	16	1np_f12c4	TRUE
1np_f12c5	1397511	79803	47736	5.71	32.5638	0.685213	62.3634	13.9757	8.85968	29.6	4.80651	0.00208327	1	0.190141	none	1np	differentiation-16	16	1np_f12c5	FALSE
1np_f12c6	1527660	944029	613065	61.79	32.762	1.95397	17.4708	72.4471	16.5439	13.22	2.6246	0.0404624	6	0.864394	none	1np	differentiation-16	16	1np_f12c6	TRUE
1np_f12d1	922119	51452	44951	5.57	32.5688	0.224482	39.2317	10.4248	5.55252	54.35	2.37561	0.00397582	2	0.715867	none	1np	differentiation-16	16	1np_f12d1	FALSE
1np_f12d2	1269380	36725	34284	2.89	32.8384	1.08864	72.95	11.3483	9.13206	22.88	5.77295	0.00146709	1	0.04	none	1np	differentiation-16	16	1np_f12d2	FALSE
1np_f12d3	1526924	40396	25853	2.64	32.9105	0.88413	52.6647	8.70279	5.92956	42.82	3.41471	0.00104164	1	0.197183	none	1np	differentiation-16	16	1np_f12d3	FALSE
1np_f12d4	1302946	660963	387313	50.72	32.9969	0.18059	22.5039	68.289	16.747	14.49	2.69588	0.0565858	8	0.14908	none	1np	differentiation-16	16	1np_f12d4	TRUE
1np_f12d5	812511	391051	148173	48.12	32.559	0.120121	21.3737	65.537	18.2397	19.26	3.11331	0.0134386	1	0.219432	none	1np	differentiation-16	16	1np_f12d5	TRUE
1np_f12d6	1225577	750591	545587	61.24	33.0354	1.02319	11.9669	82.1026	17.1817	10.21	2.38221	0.0688507	9	0.911357	none	1np	differentiation-16	16	1np_f12d6	TRUE
1np_f12e1	2071256	1352238	954075	65.28	33.0924	0.0861789	12.3702	83.0734	18.3663	10.2	2.79625	0.0966961	9	0.896981	none	1np	differentiation-16	16	1np_f12e1	TRUE
1np_f12e2	1048535	31302	29846	2.98	31.5775	0.891716	41.7504	9.9176	7.79179	53.97	5.04893	0.000806901	1	0.0363636	none	1np	differentiation-16	16	1np_f12e2	FALSE
1np_f12e3	1434652	910825	637038	63.48	33.0858	0.163941	12.2204	79.8577	17.488	12.71	2.32347	0.053901	7	0.904192	none	1np	differentiation-16	16	1np_f12e3	TRUE
1np_f12e4	915361	539742	385519	58.96	32.8519	0.16813	14.9488	77.6338	18.6821	13.24	2.9231	0.0964027	15	0.264343	none	1np	differentiation-16	16	1np_f12e4	TRUE
1np_f12e5	860927	444600	297756	51.64	32.581	2.4786	20.7602	69.0285	17.9408	14.18	3.50307	0.0602975	9	0.693187	none	1np	differentiation-16	16	1np_f12e5	TRUE
1np_f12e6	1005002	277877	164037	27.64	32.5906	8.58399	38.3051	38.2245	12.771	22.14	4.95219	0.00830375	4	0.798587	none	1np	differentiation-16	16	1np_f12e6	TRUE
1np_f12f1	1374033	927312	654231	67.48	33.0627	0.231288	15.6868	79.1413	17.9753	10.3	2.45145	0.0476218	6	0.916513	none	1np	differentiation-16	16	1np_f12f1	TRUE
1np_f12f2	1304192	766073	561755	58.73	32.694	0.163472	16.6562	71.8788	17.2004	17.02	2.94648	0.070934	9	0.895553	none	1np	differentiation-16	16	1np_f12f2	TRUE
1np_f12f3	1771521	27209	25917	1.53	32.7242	0.192038	1.89193	2.33595	0.848422	96.04	0.440976	0.0026261	1	0.296089	none	1np	differentiation-16	16	1np_f12f3	FALSE
1np_f12f4	1513384	946467	650056	62.53	33.0141	0.10308	13.5867	79.169	17.1806	12.37	2.55716	0.0634078	9	0.869273	none	1np	differentiation-16	16	1np_f12f4	TRUE
1np_f12f5	1201583	755168	583103	62.84	32.8554	0.784964	9.97184	81.4185	18.153	13.11	2.59458	0.0943047	11	0.907125	none	1np	differentiation-16	16	1np_f12f5	TRUE
1np_f12f6	1431395	917270	669215	64.08	33.0291	0.69638	10.1963	84.3402	17.9787	9.81	2.3004	0.0769637	12	0.898971	none	1np	differentiation-16	16	1np_f12f6	TRUE
1np_f12g1	1266005	701168	472244	55.38	32.6912	0.143759	22.8444	70.0457	17.0036	13.38	3.57653	0.0650949	9	0.769213	none	1np	differentiation-16	16	1np_f12g1	TRUE
1np_f12g2	1151210	594612	409242	51.65	32.8575	0.200136	21.9357	69.4752	16.9125	14.09	2.64033	0.0472404	8	0.806832	none	1np	differentiation-16	16	1np_f12g2	TRUE
1np_f12g3	1353051	377056	190251	27.86	33.0256	0.483202	41.2894	37.6815	10.8394	25.22	2.32909	0.0104897	2	0.499301	none	1np	differentiation-16	16	1np_f12g3	TRUE
1np_f12g4	1375736	540842	349826	39.31	31.6638	0.132293	15.3897	47.4422	11.134	39.95	1.45929	0.0235175	7	0.865876	none	1np	differentiation-16	16	1np_f12g4	TRUE
1np_f12g5	1133780	101294	57533	8.93	32.7388	3.90022	57.6079	16.5333	7.85381	26.89	2.60403	0.00506147	2	0.353623	none	1np	differentiation-16	16	1np_f12g5	FALSE
1np_f13a1	632618	225296	155239	35.61	37.6158	1.24434	48.3142	47.0897	12.8389	7.25	0.404033	0.0606643	10	0.658525	none	1np	differentiation-15	15	1np_f13a1	TRUE
1np_f13a2	928879	429296	275166	46.21	36.2456	0.646261	10.0844	62.8153	14.8224	28.78	0.451511	0.0688067	9	0.828145	none	1np	differentiation-15	15	1np_f13a2	TRUE
1np_f13a3	2626779	712171	426939	27.11	25.9175	0.411759	48.251	64.3096	36.8376	16.59	20.1059	0.0748951	9	0.765524	none	1np	differentiation-15	15	1np_f13a3	TRUE
1np_f13a4	547566	232897	161466	42.53	37.4792	1.33955	17.0289	59.1002	13.6558	25.59	0.493088	0.0513483	9	0.500286	none	1np	differentiation-15	15	1np_f13a4	TRUE
1np_f13a5	933618	622421	373312	66.66	36.8667	0.411622	4.23382	84.7459	20.8375	13.93	0.480065	0.0829348	10	0.828056	none	1np	differentiation-15	15	1np_f13a5	TRUE
1np_f13a6	1143348	91876	74715	8.03	37.2722	0.246294	3.29225	10.5031	2.59185	86.57	0.109678	0.0284909	4	0.45932	none	1np	differentiation-15	15	1np_f13a6	FALSE
1np_f13b1	929162	373109	245965	40.15	35.2627	0.606348	3.83569	50.2823	13.7387	46.5	0.366134	0.0669141	7	0.746766	none	1np	differentiation-15	15	1np_f13b1	TRUE
1np_f13b2	808885	598850	383562	74.03	37.6007	0.679451	4.51682	93.7801	21.2351	5.24	0.591429	0.10522	11	0.822086	none	1np	differentiation-15	15	1np_f13b2	TRUE
1np_f13b3	1036114	438051	292939	42.27	27.0022	0.626375	30.6065	82.6844	38.7918	14	19.7255	0.0580089	7	0.739504	none	1np	differentiation-15	15	1np_f13b3	TRUE
1np_f13b4	1013759	754802	433600	74.45	37.5694	0.835503	5.03176	93.8772	22.6582	4.58	0.585938	0.0833162	12	0.671597	none	1np	differentiation-15	15	1np_f13b4	TRUE
1np_f13b5	1108243	761518	401483	68.71	37.4972	0.772208	4.73052	91.7667	23.4799	6.75	0.567742	0.048106	8	0.794754	none	1np	differentiation-15	15	1np_f13b5	TRUE
1np_f13b6	1186817	659982	377202	55.6	37.4929	0.809893	5.83305	69.0572	17.2342	27.62	0.541951	0.0518471	7	0.809847	none	1np	differentiation-15	15	1np_f13b6	TRUE
1np_f13c1	613421	374785	200028	61.09	37.3308	3.48797	4.75953	83.3485	18.818	12.07	0.513513	0.0273613	5	0.786059	none	1np	differentiation-15	15	1np_f13c1	TRUE
1np_f13c2	1346086	422078	278473	31.35	35.2492	0.312904	6.4522	43.4956	11.9551	51.55	0.876905	0.0671929	10	0.830131	none	1np	differentiation-15	15	1np_f13c2	TRUE
1np_f13c3	77453	27532	26887	35.54	29.7977	0.706235	23.2618	56.1114	22.2135	32.26	7.11012	0.00431325	1	0.14966	none	1np	differentiation-15	15	1np_f13c3	TRUE
1np_f13c4	1275666	901679	472986	70.68	37.4281	0.51361	4.92923	91.718	22.341	7.08	0.554372	0.0615886	13	0.772511	none	1np	differentiation-15	15	1np_f13c4	TRUE
1np_f13c5	712107	454354	261300	63.8	37.4388	0.693994	4.77735	90.1701	19.8781	8.46	0.500344	0.0406678	8	0.779221	none	1np	differentiation-15	15	1np_f13c5	TRUE
1np_f13c6	732126	498118	272510	68.03	37.3648	2.07955	4.72894	87.8277	20.1138	9.45	0.591835	0.0330243	7	0.761439	none	1np	differentiation-15	15	1np_f13c6	TRUE
1np_f13d1	554770	375797	211291	67.73	37.4739	4.02436	4.47319	83.1293	18.984	12.28	0.709481	0.0277134	4	0.841715	none	1np	differentiation-15	15	1np_f13d1	TRUE
1np_f13d2	651761	463577	296088	71.12	37.6126	0.988089	4.93508	93.0683	21.6553	5.32	0.733549	0.0791937	12	0.838088	none	1np	differentiation-15	15	1np_f13d2	TRUE
1np_f13d3	796237	339519	201252	42.64	26.4658	1.10017	28.3523	78.6627	36.4865	17.19	15.0417	0.0394648	7	0.72974	none	1np	differentiation-15	15	1np_f13d3	TRUE
1np_f13d4	706816	499894	288085	70.72	37.5621	1.08048	4.54969	92.7645	20.6221	5.56	0.513994	0.0609137	9	0.619701	none	1np	differentiation-15	15	1np_f13d4	TRUE
1np_f13d5	3111828	8411	8336	0.27	32.7629	0.00498097	2.85808	2.56122	4.31053	93.11	0.327748	0.000205393	1	0	none	1np	differentiation-15	15	1np_f13d5	FALSE
1np_f13d6	578412	389664	202673	67.36	37.3744	1.95432	5.27167	88.577	20.2102	8.71	0.687745	0.0290191	9	0.664813	none	1np	differentiation-15	15	1np_f13d6	TRUE
1np_f13e1	915954	96534	75243	10.53	32.4864	0.165073	2.54586	14.5844	7.91566	79.6	0.164091	0.0417828	8	0.60323	none	1np	differentiation-15	15	1np_f13e1	FALSE
1np_f13e2	400075	259754	161975	64.92	37.4076	0.979814	4.12322	87.3224	19.7353	11.16	0.496906	0.0476952	6	0.549985	none	1np	differentiation-15	15	1np_f13e2	TRUE
1np_f13e3	1656205	20074	18085	1.21	31.2234	0.143702	4.59743	5.73062	6.14838	90.86	2.16476	0.00355037	1	0.181818	none	1np	differentiation-15	15	1np_f13e3	FALSE
1np_f13e4	1033816	198395	126889	19.19	33.6922	0.599718	2.11642	30.5179	8.78199	66.45	0.210868	0.0356357	7	0.780156	none	1np	differentiation-15	15	1np_f13e4	TRUE
1np_f13e5	2270708	38651	31197	1.7	31.9964	0.057735	0.837663	2.58794	3.38003	94.17	0.0597608	0.0170036	2	0.377912	none	1np	differentiation-15	15	1np_f13e5	FALSE
1np_f13e6	921065	589317	350797	63.98	37.4121	0.693759	4.31108	88.553	20.418	10.41	0.655651	0.0765236	12	0.758052	none	1np	differentiation-15	15	1np_f13e6	TRUE
1np_f13f1	720997	524748	332333	72.78	37.6982	1.0835	4.53786	94.5942	21.2476	3.97	0.548544	0.0701857	9	0.873955	none	1np	differentiation-15	15	1np_f13f1	TRUE
1np_f13f2	625242	452895	287718	72.43	37.5195	1.26671	8.49271	87.9308	20.3192	6.42	0.654467	0.0765529	11	0.787466	none	1np	differentiation-15	15	1np_f13f2	TRUE
1np_f13f3	50723	14216	14069	28.02	29.2807	0.656507	38.9271	51.7734	25.314	26.44	11.9354	0.000205393	1	0	none	1np	differentiation-15	15	1np_f13f3	TRUE
1np_f13f4	1000486	469415	256989	46.91	37.6625	0.896561	30.7239	64.4054	15.4284	7.83	0.415796	0.0430445	7	0.705181	none	1np	differentiation-15	15	1np_f13f4	TRUE
1np_f13f5	34478	7811	7560	22.65	32.6776	0.411857	9.27258	33.8854	13.1417	59.75	1.4589	0.000806901	1	0.0363636	none	1np	differentiation-15	15	1np_f13f5	TRUE
1np_f13f6	925094	627117	363065	67.78	37.5156	4.50048	4.42849	80.8764	19.0633	14.26	0.708247	0.0714474	11	0.759754	none	1np	differentiation-15	15	1np_f13f6	TRUE
1np_f13g1	802554	277624	170234	34.59	35.6361	1.70455	2.96252	46.8002	11.9468	49.44	0.452552	0.0506	7	0.742244	none	1np	differentiation-15	15	1np_f13g1	TRUE
1np_f13g2	507387	33567	29988	6.61	37.7115	0.0739076	0.83762	9.11232	2.30887	90.46	0.177378	0.010211	1	0.192529	none	1np	differentiation-15	15	1np_f13g2	FALSE
1np_f13g3	1076344	136718	106735	12.7	29.4306	0.15534	12.7236	26.3853	16.3669	69.14	6.78385	0.0402277	7	0.534646	none	1np	differentiation-15	15	1np_f13g3	FALSE
1np_f13g4	1188782	701458	416225	59	36.6792	0.980155	3.61577	78.372	17.3924	19.78	0.453233	0.0740442	9	0.838914	none	1np	differentiation-15	15	1np_f13g4	TRUE
1np_f13g5	898610	606449	362481	67.48	37.5559	1.12373	4.34068	92.9011	21.2367	5.63	0.617952	0.0748217	9	0.789216	none	1np	differentiation-15	15	1np_f13g5	TRUE
1np_f14a1	653202	405574	253951	62.09	37.5097	0.800514	9.99303	84.577	20.553	8.7	0.534748	0.0530207	9	0.825125	none	1np	differentiation-15	15	1np_f14a1	TRUE
1np_f14a2	862188	469201	257817	54.41	37.4308	0.496874	5.13367	68.8901	15.9574	28.82	0.494786	0.0409026	7	0.685438	none	1np	differentiation-15	15	1np_f14a2	TRUE
1np_f14a3	1306623	721640	459215	55.22	37.1891	0.343249	16.6013	71.6566	17.5077	15.7	0.715352	0.0780934	9	0.562653	none	1np	differentiation-15	15	1np_f14a3	TRUE
1np_f14a4	496283	361752	211824	72.89	37.5155	0.0765689	5.66912	93.6277	22.0156	4.75	0.555125	0.0473578	6	0.614622	none	1np	differentiation-15	15	1np_f14a4	TRUE
1np_f14a5	904121	393217	214327	43.49	35.8297	0.286687	11.3182	57.7127	14.5125	33.37	0.432021	0.0351956	6	0.378491	none	1np	differentiation-15	15	1np_f14a5	TRUE
1np_f14a6	871033	590404	355084	67.78	37.4664	0.313075	5.54132	90.9766	20.8624	7.46	0.600318	0.0801766	8	0.773468	none	1np	differentiation-15	15	1np_f14a6	TRUE
1np_f14a7	660453	476532	221658	72.15	37.5212	0.339159	5.78902	90.7251	22.0231	7.46	0.612606	0.0245738	7	0.56597	none	1np	differentiation-15	15	1np_f14a7	TRUE
1np_f14b1	1172611	890240	587491	75.91	37.676	0.194437	4.52936	94.9579	21.6327	4.41	0.545447	0.118013	13	0.86462	none	1np	differentiation-15	15	1np_f14b1	TRUE
1np_f14b2	485081	231965	151376	47.81	37.404	0.282425	3.97868	62.1664	13.9924	36.32	0.411268	0.0434553	7	0.598582	none	1np	differentiation-15	15	1np_f14b2	TRUE
1np_f14b3	10901478	7414750	2890106	68.01	37.5819	0.744896	5.14528	89.1425	20.3222	8.8	0.587918	0.123573	10	0.842336	none	1np	differentiation-15	15	1np_f14b3	TRUE
1np_f14b4	21355	13373	13047	62.62	35.9114	0.735191	5.68017	79.5739	18.8949	17.93	0.725825	0.000689534	1	0.0425532	none	1np	differentiation-15	15	1np_f14b4	TRUE
1np_f14b5	118860	16552	15302	13.92	35.7378	4.98317	15.3836	20.9027	6.08868	60.85	0.356722	0.00379977	1	0.0501931	none	1np	differentiation-15	15	1np_f14b5	FALSE
1np_f14b6	668828	479748	312089	71.72	37.59	0.429108	5.5177	93.7214	21.3633	4.58	0.575633	0.0837123	10	0.69681	none	1np	differentiation-15	15	1np_f14b6	TRUE
1np_f14b7	531236	364205	167517	68.55	37.3746	0.427302	5.13233	84.0806	18.95	14.74	0.675777	0.0254101	7	0.47806	none	1np	differentiation-15	15	1np_f14b7	TRUE
1np_f14c1	1074691	213748	167464	19.88	37.433	0.140225	41.6336	27.8342	7.77277	33.04	0.241556	0.0635985	10	0.685352	none	1np	differentiation-15	15	1np_f14c1	TRUE
1np_f14c2	1342993	151631	101640	11.29	32.9935	0.163588	1.84787	15.2737	6.21733	81.43	0.148101	0.0288577	6	0.47331	none	1np	differentiation-15	15	1np_f14c2	FALSE
1np_f14c3	987377	642850	424647	65.1	37.1459	0.942899	4.72766	86.0135	19.4211	11.77	0.522595	0.0655937	11	0.755983	none	1np	differentiation-15	15	1np_f14c3	TRUE
1np_f14c4	475411	327581	223293	68.9	37.5319	0.210343	4.454	93.207	21.7105	6.06	0.60158	0.0703911	10	0.621717	none	1np	differentiation-15	15	1np_f14c4	TRUE
1np_f14c5	979286	729428	484026	74.48	37.5294	0.631069	4.53185	93.6046	20.7681	5.09	0.559589	0.104222	11	0.911599	none	1np	differentiation-15	15	1np_f14c5	TRUE
1np_f14c6	353071	112520	81737	31.86	36.9125	0.317216	4.61889	45.2032	11.2	52.44	0.617438	0.0295032	7	0.397812	none	1np	differentiation-15	15	1np_f14c6	TRUE
1np_f14c7	660220	476178	350955	72.12	37.3315	0.210988	4.91105	93.1074	21.4021	6.11	0.676435	0.00759954	1	0.104247	none	1np	differentiation-15	15	1np_f14c7	TRUE
1np_f14d1	708850	323514	181009	45.63	36.5511	0.782106	4.32924	57.6438	12.6984	39.77	0.385128	0.0327602	7	0.667712	none	1np	differentiation-15	15	1np_f14d1	TRUE
1np_f14d2	1520709	431397	272839	28.36	34.481	0.154861	2.55472	38.5289	10.1883	59.54	0.303804	0.0747631	9	0.791994	none	1np	differentiation-15	15	1np_f14d2	TRUE
1np_f14d3	799032	473762	220437	59.29	37.2413	0.910101	7.3519	81.3204	20.669	14.48	0.628761	0.0218157	5	0.495629	none	1np	differentiation-15	15	1np_f14d3	TRUE
1np_f14d4	733070	494402	325231	67.44	37.6313	0.56338	5.23657	93.0628	21.9107	5.01	0.583433	0.0943634	12	0.85028	none	1np	differentiation-15	15	1np_f14d4	TRUE
1np_f14d5	672136	385202	214176	57.31	37.4925	0.377005	6.94855	75.2708	17.3349	20.61	0.441575	0.0365306	7	0.750602	none	1np	differentiation-15	15	1np_f14d5	TRUE
1np_f14d6	546336	409990	248494	75.04	37.471	0.870337	5.75649	92.0663	21.3283	5.73	0.647033	0.055148	9	0.780527	none	1np	differentiation-15	15	1np_f14d6	TRUE
1np_f14d7	519878	315652	157364	60.71	37.4121	0.537624	6.63999	81.0956	19.015	15.91	0.637647	0.0238843	4	0.561425	none	1np	differentiation-15	15	1np_f14d7	TRUE
1np_f14e1	696752	9914	9790	1.42	37.2615	0.281305	4.36023	1.99224	0.690203	93.61	0.0341585	0.000249406	1	0.117647	none	1np	differentiation-15	15	1np_f14e1	FALSE
1np_f14e2	652549	399267	251893	61.18	37.3628	5.07606	5.05138	82.4387	18.6372	10.93	0.876403	0.0752912	8	0.859314	none	1np	differentiation-15	15	1np_f14e2	TRUE
1np_f14e3	956471	500183	303663	52.29	35.9802	0.341879	3.81294	65.0176	16.2502	33.16	0.442247	0.0574367	10	0.468199	none	1np	differentiation-15	15	1np_f14e3	TRUE
1np_f14e4	1176848	788286	369616	66.98	37.4948	0.86468	5.67752	83.4956	19.1106	13.4	0.503717	0.0382178	8	0.699424	none	1np	differentiation-15	15	1np_f14e4	TRUE
1np_f14e5	1923491	17284	13014	0.89	31.7789	0.808993	1.32165	1.64169	3.33969	93.7	0.0651936	0.00328629	1	0.102679	none	1np	differentiation-15	15	1np_f14e5	FALSE
1np_f14e6	780644	264931	169735	33.93	34.9009	0.666113	3.35516	44.2463	12.1048	52.55	0.284892	0.0520378	9	0.753877	none	1np	differentiation-15	15	1np_f14e6	TRUE
1np_f14e7	655482	329425	174160	50.25	37.433	0.16339	3.69923	64.6747	15.5156	34.51	0.467744	0.0355917	7	0.476505	none	1np	differentiation-15	15	1np_f14e7	TRUE
1np_f14f1	647974	457183	258130	70.55	37.5556	1.95007	6.08726	86.9023	19.5461	9.06	0.587985	0.0353276	6	0.803987	none	1np	differentiation-15	15	1np_f14f1	TRUE
1np_f14f2	1283748	169585	105776	13.21	37.0394	0.359494	1.39241	17.1028	4.48405	81.87	0.351392	0.0213902	5	0.687929	none	1np	differentiation-15	15	1np_f14f2	FALSE
1np_f14f3	785210	512364	269738	65.25	37.4408	0.938341	6.28821	86.579	19.0022	10.22	0.604165	0.0337431	10	0.441304	none	1np	differentiation-15	15	1np_f14f3	TRUE
1np_f14f4	559981	414763	252892	74.06	37.6364	0.295722	5.00584	95.1227	22.2177	4.03	0.655731	0.0576568	9	0.732061	none	1np	differentiation-15	15	1np_f14f4	TRUE
1np_f14f5	780895	532541	273027	68.19	37.5103	1.16482	5.14896	91.6885	21.3683	6.14	0.603409	0.0420175	9	0.651536	none	1np	differentiation-15	15	1np_f14f5	TRUE
1np_f14f6	714316	432199	223577	60.5	37.0677	1.39741	6.74206	81.1124	19.7823	14.59	0.59091	0.0424723	7	0.483592	none	1np	differentiation-15	15	1np_f14f6	TRUE
1np_f14f7	107556	61266	41951	56.96	36.2632	0.476031	13.116	80.1211	21.0579	11.62	0.982744	0.0153311	2	0.294737	none	1np	differentiation-15	15	1np_f14f7	TRUE
1np_f14g1	857269	541091	337220	63.11	37.6137	0.457728	4.85234	86.3563	19.2309	11.99	0.57321	0.0706699	9	0.808179	none	1np	differentiation-15	15	1np_f14g1	TRUE
1np_f14g2	838304	127036	100400	15.15	37.2377	0.204222	3.55002	19.0986	4.58927	78.12	0.147918	0.0154778	2	0.153555	none	1np	differentiation-15	15	1np_f14g2	TRUE
1np_f14g3	592471	57685	49122	9.73	35.4957	4.08219	13.1337	15.3414	5.02603	69.69	0.502299	0.00296353	1	0.0693069	none	1np	differentiation-15	15	1np_f14g3	FALSE
1np_f14g4	521661	67429	48562	12.92	33.898	0.144729	2.60608	19.6496	7.19811	78.03	0.415976	0.0215663	6	0.517007	none	1np	differentiation-15	15	1np_f14g4	FALSE
1np_f14g5	637023	405839	226680	63.7	37.2264	1.3968	4.87327	86.469	20.9191	11.17	0.489776	0.0465069	8	0.588328	none	1np	differentiation-15	15	1np_f14g5	TRUE
1np_f14g6	976394	21090	19464	2.15	37.7461	0.0399426	91.3079	6.40004	5.2499	6.16	0.207907	0.00476805	1	0.169231	none	1np	differentiation-15	15	1np_f14g6	FALSE
1np_f15a2	704935	81265	62607	11.52	36.0516	1.81818	14.7272	15.742	4.8796	69.36	0.349536	0.00382911	1	0.421456	frozen-before-incubation	1np	differentiation-16	16	1np_f15a2	FALSE
1np_f15a3	6560584	1638568	1059591	24.97	28.0174	0.585495	56.0567	60.7346	34.6841	10.76	21.8474	0.142323	13	0.867746	frozen-after-incubation	1np	differentiation-16	16	1np_f15a3	TRUE
1np_f15a4	2208775	51332	50423	2.32	36.9019	0.0677298	88.3883	6.69628	5.27993	8.77	0.421319	0.00030809	1	0.190476	frozen-after-incubation	1np	differentiation-16	16	1np_f15a4	FALSE
1np_f15a5	3259790	1296065	722125	39.75	36.7337	0.759248	35.8264	59.3134	14.943	8.43	0.429228	0.0951997	10	0.741717	frozen-before-amplification	1np	differentiation-16	16	1np_f15a5	TRUE
1np_f15a6	13187059	8137584	3224487	61.7	36.6623	1.66463	9.73654	85.3997	19.7063	7.33	0.666653	0.124351	12	0.85453	frozen-before-amplification	1np	differentiation-16	16	1np_f15a6	TRUE
1np_f15a7	1879733	835919	551167	44.47	36.476	1.07142	13.6444	59.5569	14.0801	28.71	0.476075	0.0824946	13	0.823937	unfrozen	1np	differentiation-16	16	1np_f15a7	TRUE
1np_f15a8	595469	230489	168515	38.7	36.3544	2.3306	28.6634	61.8076	14.0702	10.9	0.579374	0.0237816	5	0.765577	unfrozen	1np	differentiation-16	16	1np_f15a8	TRUE
1np_f15b1	1862041	1165073	597211	62.56	36.78	1.34282	6.4345	91.8972	21.0157	5.06	0.723447	0.0719316	8	0.860494	frozen-before-incubation	1np	differentiation-16	16	1np_f15b1	TRUE
1np_f15b2	3298537	312808	179889	9.48	35.5493	0.439193	3.66361	12.6606	3.34547	84.06	0.127056	0.0133505	3	0.710989	frozen-before-incubation	1np	differentiation-16	16	1np_f15b2	FALSE
1np_f15b3	2615753	1047709	650408	40.05	27.3902	0.778284	33.6123	83.9373	40.3087	11.8	23.926	0.0840791	10	0.902286	frozen-after-incubation	1np	differentiation-16	16	1np_f15b3	TRUE
1np_f15b4	1040255	698717	423079	67.16	36.7799	1.13914	4.91512	84.1972	19.5941	13.71	0.655605	0.0787976	11	0.930367	frozen-after-incubation	1np	differentiation-16	16	1np_f15b4	TRUE
1np_f15b5	618518	338324	209016	54.69	36.54	1.59962	5.36246	67.929	15.7828	28.23	0.494728	0.0388633	5	0.902605	frozen-before-amplification	1np	differentiation-16	16	1np_f15b5	TRUE
1np_f15b6	1121842	370861	258261	33.05	36.1612	0.87463	47.7634	46.978	13.9735	9.73	1.03544	0.0496318	8	0.873781	frozen-before-amplification	1np	differentiation-16	16	1np_f15b6	TRUE
1np_f15b7	1936255	1292247	775627	66.73	36.817	1.08921	4.39215	92.7082	18.8364	5.52	0.626049	0.0889352	10	0.920983	unfrozen	1np	differentiation-16	16	1np_f15b7	TRUE
1np_f15b8	1156978	781211	461871	67.52	36.7673	1.54229	5.0459	89.4944	19.9492	7.81	0.526889	0.0889792	10	0.87535	unfrozen	1np	differentiation-16	16	1np_f15b8	TRUE
1np_f15c1	644666	316050	163552	49.02	36.4091	4.66006	24.499	60.9391	16.2213	13.87	0.508167	0.0128811	3	0.838269	frozen-before-incubation	1np	differentiation-16	16	1np_f15c1	TRUE
1np_f15c2	5839191	1225753	652915	20.99	36.3046	0.427113	12.6505	26.03	6.75831	62.6	0.245341	0.0452452	6	0.878405	frozen-before-incubation	1np	differentiation-16	16	1np_f15c2	TRUE
1np_f15c3	1102443	500400	344347	45.39	28.6464	1.40387	29.8185	81.4224	36.1673	12.39	19.1164	0.0489276	8	0.816192	frozen-after-incubation	1np	differentiation-16	16	1np_f15c3	TRUE
1np_f15c4	1482024	664308	394785	44.82	36.7932	1.12143	35.2108	61.2852	15.1859	6.41	0.47165	0.0649776	10	0.906074	frozen-after-incubation	1np	differentiation-16	16	1np_f15c4	TRUE
1np_f15c5	581761	356261	222639	61.23	36.2493	2.79391	7.90937	81.2853	18.6549	11.46	0.623962	0.0361198	8	0.837124	frozen-before-amplification	1np	differentiation-16	16	1np_f15c5	TRUE
1np_f15c6	1041898	572922	367541	54.98	35.5312	2.60774	6.58125	72.8055	18.0036	21.27	0.897399	0.0579648	9	0.710706	frozen-before-amplification	1np	differentiation-16	16	1np_f15c6	TRUE
1np_f15c7	675225	471960	298816	69.89	36.5194	2.82705	6.73744	85.6419	20.2704	9.01	0.796177	0.0393914	6	0.868156	unfrozen	1np	differentiation-16	16	1np_f15c7	TRUE
1np_f15c8	996469	573172	293571	57.52	36.4996	2.66441	5.77338	74.7198	17.1796	20.37	0.679398	0.0307943	5	0.847546	unfrozen	1np	differentiation-16	16	1np_f15c8	TRUE
1np_f15d1	1174818	840393	514600	71.53	36.8067	1.08374	6.09691	92.7816	21.1855	4.31	0.589365	0.108521	13	0.898608	frozen-before-incubation	1np	differentiation-16	16	1np_f15d1	TRUE
1np_f15d2	2342607	1773384	870785	75.7	36.8401	1.13202	4.62038	92.766	21.7146	5.55	0.622466	0.0788856	9	0.911289	frozen-before-incubation	1np	differentiation-16	16	1np_f15d2	TRUE
1np_f15d3	1279350	393360	234404	30.74	27.5969	2.88684	30.5491	66.1119	36.0759	28.45	22.3072	0.0210528	5	0.903833	frozen-after-incubation	1np	differentiation-16	16	1np_f15d3	TRUE
1np_f15d4	377376	226662	138167	60.06	36.5761	3.03994	6.23993	77.3022	17.2666	16.65	0.549055	0.0248232	2	0.914303	frozen-after-incubation	1np	differentiation-16	16	1np_f15d4	TRUE
1np_f15d5	1866145	28897	27581	1.54	36.8448	0.647533	87.5971	5.70256	5.31669	10.09	0.279987	0.00142308	1	0	frozen-before-amplification	1np	differentiation-16	16	1np_f15d5	FALSE
1np_f15d6	3281337	319587	232442	9.73	36.4826	0.248403	22.3463	14.2576	4.44813	64.9	0.240358	0.0605029	9	0.747333	frozen-before-amplification	1np	differentiation-16	16	1np_f15d6	FALSE
1np_f15d7	1336201	859746	469738	64.34	36.6993	2.76791	5.314	87.2209	19.5826	8.53	0.81724	0.0474605	9	0.899227	unfrozen	1np	differentiation-16	16	1np_f15d7	TRUE
1np_f15d8	558235	389569	233278	69.78	36.523	4.04127	5.2859	84.9323	20.1215	9.61	0.674979	0.0361198	9	0.912266	unfrozen	1np	differentiation-16	16	1np_f15d8	TRUE
1np_f15e1	873727	531097	321153	60.78	36.7974	1.25256	5.77353	81.4959	18.4269	14.99	0.518124	0.0710807	9	0.886275	frozen-before-incubation	1np	differentiation-16	16	1np_f15e1	TRUE
1np_f15e2	1104117	724559	400062	65.62	36.7175	2.23163	4.52802	87.6712	19.1083	9.43	0.615691	0.0780347	8	0.590713	frozen-before-incubation	1np	differentiation-16	16	1np_f15e2	TRUE
1np_f15e3	2641861	66805	61163	2.52	29.2134	0.0836524	4.62352	6.41466	6.01707	89.65	2.20744	0.026305	8	0.633017	frozen-after-incubation	1np	differentiation-16	16	1np_f15e3	FALSE
1np_f15e4	1032070	681767	391646	66.05	36.8356	0.773203	4.89502	93.079	19.9347	5.29	0.5145	0.0748364	12	0.878063	frozen-after-incubation	1np	differentiation-16	16	1np_f15e4	TRUE
1np_f15e5	814348	560060	331766	68.77	36.4747	3.67802	5.38637	82.8664	19.1141	11.9	0.717135	0.075614	10	0.863989	frozen-before-amplification	1np	differentiation-16	16	1np_f15e5	TRUE
1np_f15e6	2307854	1397857	691964	60.56	36.3354	2.81139	6.9592	79.9306	19.6488	15.26	1.09824	0.0564537	9	0.862266	frozen-before-amplification	1np	differentiation-16	16	1np_f15e6	TRUE
1np_f15e7	582452	408277	265645	70.09	36.6942	3.20162	5.37002	89.0158	20.9557	6.61	0.710783	0.072181	8	0.888211	unfrozen	1np	differentiation-16	16	1np_f15e7	TRUE
1np_f15e8	372830	257191	164122	68.98	36.5857	3.98035	5.28174	85.8778	19.7472	9.07	0.817526	0.0439541	7	0.860481	unfrozen	1np	differentiation-16	16	1np_f15e8	TRUE
1np_f15f1	1727670	1129907	546909	65.4	36.7022	2.51505	7.77148	86.2656	20.3418	7.37	0.625812	0.059564	11	0.829557	frozen-before-incubation	1np	differentiation-16	16	1np_f15f1	TRUE
1np_f15f2	2702734	512261	298269	18.95	36.7259	0.371621	2.20275	25.48	7.04082	73.37	0.266728	0.0356504	5	0.80823	frozen-before-incubation	1np	differentiation-16	16	1np_f15f2	TRUE
1np_f15f3	1272273	563549	367362	44.29	27.5715	1.10659	33.0077	85.4907	41.5887	10.28	23.7974	0.0554268	9	0.851773	frozen-after-incubation	1np	differentiation-16	16	1np_f15f3	TRUE
1np_f15f4	1221405	936038	557040	76.63	36.8149	1.37251	5.8801	92.7719	21.4189	4.41	0.701485	0.0801766	12	0.922232	frozen-after-incubation	1np	differentiation-16	16	1np_f15f4	TRUE
1np_f15f5	3209522	1995561	987468	62.17	36.0769	3.09278	5.20648	79.182	18.4789	15.9	0.584259	0.0899328	9	0.898206	frozen-before-amplification	1np	differentiation-16	16	1np_f15f5	TRUE
1np_f15f6	1149611	694851	397872	60.44	36.6263	2.44472	6.00798	86.5105	21.3155	8.97	0.611419	0.0418708	5	0.765242	frozen-before-amplification	1np	differentiation-16	16	1np_f15f6	TRUE
1np_f15f7	3353141	662033	428795	19.74	36.8085	0.89838	44.777	25.1131	7.6778	32.07	0.300136	0.0543705	8	0.899083	unfrozen	1np	differentiation-16	16	1np_f15f7	TRUE
1np_f15f8	1974521	1357267	720833	68.73	36.8229	1.67026	4.88316	92.226	20.736	5.27	0.547976	0.0988527	9	0.871178	unfrozen	1np	differentiation-16	16	1np_f15f8	TRUE
1np_f15g1	308357	172435	98529	55.92	36.1686	6.49991	10.4557	70.8715	17.4537	16.62	1.0157	0.0212875	4	0.779462	frozen-before-incubation	1np	differentiation-16	16	1np_f15g1	TRUE
1np_f15g2	187078	12504	12414	6.68	35.2625	11.0692	5.90235	9.66656	3.54451	74.8	0.954147	0.000190722	1	0.153846	frozen-before-incubation	1np	differentiation-16	16	1np_f15g2	FALSE
1np_f15g3	984822	366300	230742	37.19	27.569	1.84499	30.8723	77.588	37.508	17.97	22.3369	0.0291952	6	0.894975	frozen-after-incubation	1np	differentiation-16	16	1np_f15g3	TRUE
1np_f15g4	514009	333177	177382	64.81	36.661	3.54468	5.92693	85.58	19.2418	8.78	0.679948	0.0350635	6	0.823431	frozen-after-incubation	1np	differentiation-16	16	1np_f15g4	TRUE
1np_f15g5	639664	443964	271882	69.4	36.6592	3.47525	5.77614	89.4176	21.2098	5.51	0.666911	0.0714034	9	0.864804	frozen-before-amplification	1np	differentiation-16	16	1np_f15g5	TRUE
1np_f15g6	1255801	859205	493177	68.41	36.8327	0.728771	4.76393	93.4204	21.771	5.02	0.521734	0.0663126	10	0.861283	frozen-before-amplification	1np	differentiation-16	16	1np_f15g6	TRUE
1np_f15g7	2994426	2015991	1073993	67.32	36.5038	1.44567	4.51135	88.122	19.8928	9.63	0.548014	0.0700244	10	0.923109	unfrozen	1np	differentiation-16	16	1np_f15g7	TRUE
1np_f15g8	823940	527424	327153	64.01	36.7607	2.46619	8.17531	86.3797	19.7975	6.94	0.626256	0.0746457	10	0.879717	unfrozen	1np	differentiation-16	16	1np_f15g8	TRUE
1np_f15h1	457710	275617	168889	60.21	36.627	3.90094	12.6456	73.7792	17.9131	13.68	0.868454	0.0476952	10	0.818825	frozen-before-incubation	1np	differentiation-16	16	1np_f15h1	TRUE
1np_f15h3	1107061	78587	63321	7.09	28.422	0.327895	9.56261	17.2671	11.9125	78.87	6.14853	0.0245151	5	0.606224	frozen-after-incubation	1np	differentiation-16	16	1np_f15h3	FALSE
1np_f15h5	714320	499145	308558	69.87	36.9276	1.36507	4.8096	92.6151	21.3129	4.98	0.551712	0.0753792	10	0.878357	frozen-before-amplification	1np	differentiation-16	16	1np_f15h5	TRUE
1np_f15h7	425046	265187	167967	62.39	36.7818	1.91225	8.72184	87.5788	20.4118	6.83	0.673806	0.0451865	9	0.853571	unfrozen	1np	differentiation-16	16	1np_f15h7	TRUE
1np_f16a1	1328539	844022	527371	63.53	37.1811	0.177111	5.40041	89.0191	21.5674	9.94	0.704529	0.0890232	10	0.88975	none	1np	differentiation-16	16	1np_f16a1	TRUE
1np_f16a2	1767536	828105	564222	46.85	34.9009	0.13035	3.78117	62.2677	15.3732	36.19	0.508162	0.132625	14	0.863606	none	1np	differentiation-16	16	1np_f16a2	TRUE
1np_f16a3	1007989	595001	401012	59.02	36.1093	0.507942	6.49709	76.476	18.4208	21.58	1.53375	0.0435873	7	0.820263	none	1np	differentiation-16	16	1np_f16a3	TRUE
1np_f16a4	2817304	1394988	941902	49.51	37.2156	0.258403	4.20601	60.6899	14.2509	38.08	0.652965	0.113553	10	0.87093	none	1np	differentiation-16	16	1np_f16a4	TRUE
1np_f16a5	1455767	415479	317544	28.54	37.1815	0.19268	3.0901	38.3629	8.92305	60.41	0.454396	0.0503506	9	0.921329	none	1np	differentiation-16	16	1np_f16a5	TRUE
1np_f16a6	1391137	940415	646893	67.6	37.4046	0.482051	7.93523	90.1013	20.7433	5.99	0.869504	0.121871	11	0.920429	none	1np	differentiation-16	16	1np_f16a6	TRUE
1np_f16a7	2120156	1335534	602150	62.99	36.7582	1.51149	9.3958	84.2591	23.3013	10.74	1.42235	0.0822452	9	0.736532	none	1np	differentiation-16	16	1np_f16a7	TRUE
1np_f16b1	1333287	751446	515671	56.36	36.3867	0.443638	4.42858	77.0186	17.4959	21.17	0.622069	0.0953611	8	0.848308	none	1np	differentiation-16	16	1np_f16b1	TRUE
1np_f16b2	933298	552628	363805	59.21	37.2033	0.302797	6.91418	88.4349	21.6876	10.28	0.660559	0.0554708	9	0.821476	none	1np	differentiation-16	16	1np_f16b2	TRUE
1np_f16b3	1497921	755790	501230	50.45	34.8597	0.157217	4.98989	67.8486	17.0535	30.48	1.11854	0.0879229	9	0.823961	none	1np	differentiation-16	16	1np_f16b3	TRUE
1np_f16b4	1459613	780623	454946	53.48	36.8914	1.39146	7.06828	77.7069	18.203	17.77	0.95059	0.0472844	9	0.826869	none	1np	differentiation-16	16	1np_f16b4	TRUE
1np_f16b5	1674160	792651	512969	47.34	36.9994	0.893582	10.5778	62.3091	14.345	29.77	0.825548	0.0139667	3	0.722689	none	1np	differentiation-16	16	1np_f16b5	TRUE
1np_f16b6	1302013	926491	663782	71.15	37.3589	0.487245	5.44656	92.0933	21.7143	6.68	0.915581	0.132596	13	0.918566	none	1np	differentiation-16	16	1np_f16b6	TRUE
1np_f16b7	1015342	710180	396911	69.94	37.2858	0.430393	11.3143	88.3321	21.5039	5.04	0.855863	0.0672956	7	0.810116	none	1np	differentiation-16	16	1np_f16b7	TRUE
1np_f16c1	1482930	756581	533804	51.01	35.6309	0.212417	4.86031	68.013	16.7597	30.12	0.761668	0.109563	8	0.882432	none	1np	differentiation-16	16	1np_f16c1	TRUE
1np_f16c2	1644291	97681	74671	5.94	37.1714	0.426199	1.93541	8.36536	2.60293	90.2	0.296782	0.0144362	4	0.585366	none	1np	differentiation-16	16	1np_f16c2	FALSE
1np_f16c3	1253907	893827	572104	71.28	36.5071	0.362864	6.18216	89.6574	21.6122	8.86	1.2016	0.073516	12	0.77709	none	1np	differentiation-16	16	1np_f16c3	TRUE
1np_f16c4	1690397	1250161	742969	73.95	37.5586	0.152862	4.95595	95.0119	22.8489	4.33	0.689891	0.083551	10	0.853731	none	1np	differentiation-16	16	1np_f16c4	TRUE
1np_f16c5	540377	369030	302056	68.29	37.4734	0.242422	5.03164	92.1574	20.8002	6.74	0.695807	0.124072	12	0.862363	none	1np	differentiation-16	16	1np_f16c5	TRUE
1np_f16c6	1163800	742702	478417	63.81	37.0891	1.02285	6.32269	82.1197	19.4908	15.29	0.913553	0.0555735	8	0.899947	none	1np	differentiation-16	16	1np_f16c6	TRUE
1np_f16c7	1218869	635667	358606	52.15	35.9552	2.16495	15.7886	70.3041	18.2775	17.36	1.83218	0.0434406	6	0.802769	none	1np	differentiation-16	16	1np_f16c7	TRUE
1np_f16d1	877702	604852	381584	68.91	37.2047	0.392728	6.03858	89.0498	20.6782	9.32	0.955672	0.0806314	8	0.864993	none	1np	differentiation-16	16	1np_f16d1	TRUE
1np_f16d2	1289318	501075	285947	38.86	36.6564	0.753184	7.03375	51.2266	13.2629	44.02	0.857036	0.0466829	8	0.611565	none	1np	differentiation-16	16	1np_f16d2	TRUE
1np_f16d3	1439146	940163	557366	65.32	36.375	0.265572	6.74144	85.8099	21.059	12.42	1.36191	0.0855902	9	0.802023	none	1np	differentiation-16	16	1np_f16d3	TRUE
1np_f16d4	384711	203234	139950	52.82	35.6804	0.367028	6.86747	70.4101	19.4701	26.52	1.12604	0.0198644	5	0.760709	none	1np	differentiation-16	16	1np_f16d4	TRUE
1np_f16d5	2306485	1577700	961799	68.4	37.3955	0.350013	5.77771	88.4805	21.266	9.77	0.771823	0.0737214	8	0.852139	none	1np	differentiation-16	16	1np_f16d5	TRUE
1np_f16d6	1721840	1261366	948567	73.25	37.3362	0.652614	5.61287	91.9633	21.1413	6.49	0.887594	0.181333	16	0.94199	none	1np	differentiation-16	16	1np_f16d6	TRUE
1np_f16d7	1539135	773384	435479	50.24	37.1389	0.855675	7.61142	63.129	15.5922	30.8	0.637371	0.055148	7	0.872572	none	1np	differentiation-16	16	1np_f16d7	TRUE
1np_f16e1	2193633	1491633	789303	67.99	37.4662	0.437264	4.88913	91.5706	19.2516	7.09	0.76822	0.0910478	7	0.907025	none	1np	differentiation-16	16	1np_f16e1	TRUE
1np_f16e2	1699754	983289	505333	57.84	36.4814	1.24617	8.27016	76.1677	19.2227	19.69	1.26618	0.0898154	11	0.854296	none	1np	differentiation-16	16	1np_f16e2	TRUE
1np_f16e3	1121306	415921	290253	37.09	34.9767	1.34887	20.9355	56.9989	17.4255	27.87	2.0807	0.0764356	9	0.720729	none	1np	differentiation-16	16	1np_f16e3	TRUE
1np_f16e4	1763604	768969	416121	43.6	36.7391	0.605238	12.7345	64.4073	15.679	26.4	0.951234	0.0694375	8	0.792943	none	1np	differentiation-16	16	1np_f16e4	TRUE
1np_f16e5	981999	344242	248900	35.05	36.9184	0.370672	4.27393	50.279	11.221	48.04	0.763747	0.0549573	8	0.903631	none	1np	differentiation-16	16	1np_f16e5	TRUE
1np_f16e6	1811913	872179	594397	48.13	37.1961	0.764936	5.7857	72.0639	16.7521	25.22	0.822555	0.0587131	8	0.838831	none	1np	differentiation-16	16	1np_f16e6	TRUE
1np_f16e7	1860946	1364476	754215	73.32	37.5381	0.99852	5.1825	93.2932	21.1455	4.9	0.80147	0.0888618	10	0.854053	none	1np	differentiation-16	16	1np_f16e7	TRUE
1np_f16f1	1619319	635864	432307	39.26	35.936	3.84258	11.7372	54.0728	15.0996	35.73	1.81507	0.111675	13	0.829086	none	1np	differentiation-16	16	1np_f16f1	TRUE
1np_f16f2	2052344	1477285	835932	71.98	37.4365	0.335615	5.34221	91.1042	20.9514	7.67	0.737739	0.106848	10	0.887134	none	1np	differentiation-16	16	1np_f16f2	TRUE
1np_f16f3	1297741	848221	505481	65.36	36.3093	0.483837	7.5711	88.6003	21.0925	9.4	1.9674	0.0542238	7	0.842262	none	1np	differentiation-16	16	1np_f16f3	TRUE
1np_f16f4	2619155	681758	380925	26.02	37.5557	0.628369	4.27748	34.8611	9.15155	62.51	0.612486	0.0401984	7	0.764599	none	1np	differentiation-16	16	1np_f16f4	TRUE
1np_f16f5	1393578	814921	515967	58.47	37.1884	3.83255	5.79755	72.3443	17.3123	21.69	0.747423	0.0317332	5	0.880721	none	1np	differentiation-16	16	1np_f16f5	TRUE
1np_f16f6	1596932	1156238	850485	72.4	37.3547	0.868659	5.43238	91.8114	20.929	6.49	0.878678	0.169141	13	0.924191	none	1np	differentiation-16	16	1np_f16f6	TRUE
1np_f16f7	2145724	1403048	841572	65.38	37.4378	0.378751	8.60949	83.883	19.7107	11.49	0.701717	0.082524	10	0.9312	none	1np	differentiation-16	16	1np_f16f7	TRUE
1np_f16g1	2166583	1446842	856762	66.77	37.2073	0.333056	5.70155	86.5427	19.9874	11.53	0.753437	0.0993222	11	0.89483	none	1np	differentiation-16	16	1np_f16g1	TRUE
1np_f16g2	2999376	180911	149513	6.03	31.0626	0.0330066	1.71434	11.3363	4.85897	85.66	0.24805	0.0813356	7	0.86057	none	1np	differentiation-16	16	1np_f16g2	FALSE
1np_f16g3	925403	380373	241555	41.1	35.5435	3.11506	10.7933	56.3804	15.5014	35.04	1.92661	0.0323934	8	0.717391	none	1np	differentiation-16	16	1np_f16g3	TRUE
1np_f16g4	1647098	635817	405639	38.6	37.408	0.104911	3.70881	52.3411	12.6195	46.72	0.634325	0.0938499	10	0.827263	none	1np	differentiation-16	16	1np_f16g4	TRUE
1np_f16g5	1937580	1346212	910259	69.47	37.4708	2.04554	4.74122	89.8037	19.6739	7.46	0.785464	0.08471	9	0.929512	none	1np	differentiation-16	16	1np_f16g5	TRUE
1np_f16g6	1529611	1091985	810653	71.38	37.4074	0.595244	5.00711	94.0652	21.0875	4.87	0.872763	0.144157	12	0.905557	none	1np	differentiation-16	16	1np_f16g6	TRUE
1np_f17a1	1234855	763527	397468	61.83	37.288	1.82596	13.0975	78.4714	19.2683	10.96	0.726884	0.089478	13	0.800951	none	1np	differentiation-16	16	1np_f17a1	TRUE
1np_f17a2	581324	135638	104898	23.33	34.9404	8.15684	19.473	35.9291	13.3928	42.65	2.28408	0.0301928	7	0.562682	none	1np	differentiation-16	16	1np_f17a2	TRUE
1np_f17a3	1804561	614149	343059	34.03	37.5541	0.878768	40.0912	45.2072	12.6948	18.22	0.621422	0.0533728	9	0.876581	none	1np	differentiation-16	16	1np_f17a3	TRUE
1np_f17a4	1426352	162581	89971	11.39	37.2987	1.62049	55.7846	17.5486	6.5585	28.41	0.429905	0.0125143	3	0.635404	none	1np	differentiation-16	16	1np_f17a4	FALSE
1np_f17a5	1331221	105098	79090	7.89	37.1926	0.176754	3.97258	10.6873	2.84369	85.88	0.13574	0.0290338	4	0.742294	none	1np	differentiation-16	16	1np_f17a5	FALSE
1np_f17a6	1242059	658243	339288	52.99	37.0308	0.506256	8.65176	66.59	16.5229	27.96	0.582581	0.0683959	8	0.865937	none	1np	differentiation-16	16	1np_f17a6	TRUE
1np_f17a7	1193646	830804	494857	69.6	37.4463	0.507686	6.28424	89.2984	20.9197	8.2	0.67859	0.104824	13	0.806718	none	1np	differentiation-16	16	1np_f17a7	TRUE
1np_f17b1	1529379	588293	422487	38.46	34.9401	1.80367	5.18444	51.2255	13.6535	43.29	0.630646	0.103401	15	0.891033	none	1np	differentiation-16	16	1np_f17b1	TRUE
1np_f17b2	38107	15779	13536	41.4	34.2784	1.80282	12.2865	59.7659	18.2512	32.68	2.17283	0.00660192	3	0.642222	none	1np	differentiation-16	16	1np_f17b2	TRUE
1np_f17b3	1415785	305803	178784	21.59	36.5452	0.866229	12.5663	31.472	9.67487	59.09	1.0907	0.0284323	6	0.518576	none	1np	differentiation-16	16	1np_f17b3	TRUE
1np_f17b4	1092458	30590	27919	2.8	35.6325	8.39047	22.5475	7.71686	4.97407	64.66	0.986759	0.00536956	1	0.385246	none	1np	differentiation-16	16	1np_f17b4	FALSE
1np_f17b5	1708042	103451	69145	6.05	37.196	0.344368	26.381	10.4873	3.53126	64.57	0.189104	0.0206567	7	0.828835	none	1np	differentiation-16	16	1np_f17b5	FALSE
1np_f17b6	1045582	169112	80348	16.17	36.4372	1.20124	13.4173	22.9689	7.00274	64.69	0.540365	0.0236202	6	0.492547	none	1np	differentiation-16	16	1np_f17b6	TRUE
1np_f17b7	1244873	663182	411164	53.27	36.8269	1.00733	10.106	70.0511	17.4937	22.84	0.804897	0.0519058	8	0.671849	none	1np	differentiation-16	16	1np_f17b7	TRUE
1np_f17c1	1263592	431060	270576	34.11	36.5323	1.79218	8.09774	47.6687	11.9074	45.14	0.653292	0.0399636	5	0.539648	none	1np	differentiation-16	16	1np_f17c1	TRUE
1np_f17c2	1253572	736717	351253	58.76	36.4793	2.56562	9.08752	77.6437	20.0303	16.33	1.44459	0.0653003	10	0.765895	none	1np	differentiation-16	16	1np_f17c2	TRUE
1np_f17c3	1650712	1020547	543548	61.82	37.1491	0.49948	11.2779	81.0857	19.1852	11.79	0.902153	0.0791643	10	0.826168	none	1np	differentiation-16	16	1np_f17c3	TRUE
1np_f17c4	1013455	223456	170836	22.04	36.7032	4.10278	43.1216	31.9391	10.2915	24.72	0.82687	0.0627622	9	0.601683	none	1np	differentiation-16	16	1np_f17c4	TRUE
1np_f17c5	1276789	50150	40470	3.92	37.1619	0.163926	78.2467	9.24502	6.45726	16.48	0.394033	0.0119275	3	0.515375	none	1np	differentiation-16	16	1np_f17c5	FALSE
1np_f17c6	673794	232074	116574	34.44	35.7204	1.3599	15.0514	49.7242	16.271	40.07	1.96973	0.0259235	5	0.580079	none	1np	differentiation-16	16	1np_f17c6	TRUE
1np_f17c7	1382617	589966	362404	42.67	36.4991	2.50509	17.8141	56.6359	14.3349	26.53	0.663231	0.0400516	11	0.654945	none	1np	differentiation-16	16	1np_f17c7	TRUE
1np_f17d1	1617000	1155232	777926	71.44	37.4456	0.708469	5.27592	91.7032	21.2541	6.66	0.699564	0.0582729	10	0.847936	none	1np	differentiation-16	16	1np_f17d1	TRUE
1np_f17d2	707620	278976	210340	39.42	34.5591	0.924928	7.77038	54.7379	17.6201	40.24	1.73906	0.0490009	11	0.628144	none	1np	differentiation-16	16	1np_f17d2	TRUE
1np_f17d3	1421085	183806	127463	12.93	36.6196	1.27183	4.65879	18.2401	5.41638	77.81	0.60587	0.0250139	6	0.490323	none	1np	differentiation-16	16	1np_f17d3	FALSE
1np_f17d4	3029142	2129361	1092550	70.29	37.3025	0.448639	6.16012	91.5016	22.3735	6.65	0.785366	0.104076	11	0.859177	none	1np	differentiation-16	16	1np_f17d4	TRUE
1np_f17d5	1451309	202622	134202	13.96	37.1046	0.306964	41.5642	21.1412	7.04364	40.17	0.422722	0.0249553	5	0.79953	none	1np	differentiation-16	16	1np_f17d5	FALSE
1np_f17d6	952041	597527	338065	62.76	37.1255	0.556693	8.87979	86.9335	21.481	9.35	1.03671	0.0627916	9	0.863084	none	1np	differentiation-16	16	1np_f17d6	TRUE
1np_f17d7	1501393	1049534	480554	69.9	37.3763	0.567472	5.64475	88.225	19.8286	9.78	0.617426	0.0567472	8	0.848242	none	1np	differentiation-16	16	1np_f17d7	TRUE
1np_f17e1	2032245	1390369	933659	68.41	37.4578	0.57473	5.57803	88.7032	20.5535	9.52	0.73219	0.125568	14	0.807805	none	1np	differentiation-16	16	1np_f17e1	TRUE
1np_f17e2	865054	568163	411806	65.67	36.7622	1.51272	7.23694	84.0238	21.1095	12.56	1.20581	0.0174144	4	0.485257	none	1np	differentiation-16	16	1np_f17e2	TRUE
1np_f17e3	662494	295664	216423	44.62	36.8751	0.768158	6.10723	58.754	15.0155	38.5	1.14537	0.0421056	7	0.704878	none	1np	differentiation-16	16	1np_f17e3	TRUE
1np_f17e4	31352	9109	8988	29.05	31.4863	0.889895	20.777	51.1132	22.1964	39.88	3.84345	0.000689534	1	0.0425532	none	1np	differentiation-16	16	1np_f17e4	TRUE
1np_f17e5	668127	132617	92354	19.84	36.3706	0.55633	20.0195	29.629	9.31826	53.36	0.785776	0.0163728	4	0.535842	none	1np	differentiation-16	16	1np_f17e5	TRUE
1np_f17e6	1144613	346734	149228	30.29	35.0759	3.80084	16.7583	47.9684	16.1048	38.6	2.35738	0.0445703	6	0.682357	none	1np	differentiation-16	16	1np_f17e6	TRUE
1np_f17e7	1518171	401823	222730	26.46	36.9977	2.22701	7.06043	35.9582	9.96522	57.22	0.552306	0.0122942	3	0.420048	none	1np	differentiation-16	16	1np_f17e7	TRUE
1np_f17f1	1335945	775526	558405	58.05	37.3888	1.33022	17.6568	77.0214	17.8874	8.21	0.716197	0.0472844	9	0.626435	none	1np	differentiation-16	16	1np_f17f1	TRUE
1np_f17f2	1122972	722195	408334	64.31	36.7391	2.13049	8.03025	82.3566	21.779	12.53	1.05202	0.0452305	9	0.796302	none	1np	differentiation-16	16	1np_f17f2	TRUE
1np_f17f3	1637372	1020409	604311	62.31	37.2969	0.97131	8.09686	78.2296	18.409	16.94	0.70161	0.0779467	9	0.714474	none	1np	differentiation-16	16	1np_f17f3	TRUE
1np_f17f4	54500	28690	27845	52.64	35.1044	1.16147	13.0661	69.9358	19.4771	22.62	1.7945	0.00419589	1	0.146853	none	1np	differentiation-16	16	1np_f17f4	TRUE
1np_f17f5	2037731	1270827	679158	62.36	37.3588	0.422036	6.69762	85.4486	19.1663	11.64	0.677221	0.0821572	11	0.829821	none	1np	differentiation-16	16	1np_f17f5	TRUE
1np_f17f6	732952	406306	286428	55.43	37.4109	0.320892	3.88222	67.9623	15.4401	31.06	0.498529	0.0828174	10	0.904872	none	1np	differentiation-16	16	1np_f17f6	TRUE
1np_f17f7	1003774	670887	357654	66.83	37.5029	0.466238	9.20919	85.3932	20.6788	9.05	0.599733	0.0791643	10	0.713677	none	1np	differentiation-16	16	1np_f17f7	TRUE
1np_f17g1	1069150	530640	389320	49.63	37.0515	1.73361	8.68143	66.0644	15.8844	27.29	0.670809	0.0147296	4	0.350598	none	1np	differentiation-16	16	1np_f17g1	TRUE
1np_f17g2	2792749	97280	77822	3.48	31.4952	0.183473	1.56905	5.75284	4.08855	90.52	0.125323	0.0244124	3	0.4375	none	1np	differentiation-16	16	1np_f17g2	FALSE
1np_f17g3	1406670	598660	368919	42.55	36.5651	3.1022	23.3347	54.2821	14.1356	22.84	0.666819	0.0660779	9	0.751998	none	1np	differentiation-16	16	1np_f17g3	TRUE
1np_f17g4	764326	186616	135002	24.41	35.4774	10.3045	14.8795	38.5185	12.199	40.98	1.39207	0.0164314	5	0.564286	none	1np	differentiation-16	16	1np_f17g4	TRUE
1np_f17g5	1161814	706310	398885	60.79	37.01	1.20329	6.53494	79.4832	18.6236	16.28	0.528827	0.0720343	9	0.799185	none	1np	differentiation-16	16	1np_f17g5	TRUE
1np_f17g6	1131231	470250	282149	41.56	37.2035	0.360755	24.2289	55.7867	15.2888	23.71	0.633022	0.0465215	9	0.572059	none	1np	differentiation-16	16	1np_f17g6	TRUE
1np_f18a1	551227	354762	271556	64.35	36.4922	0.443008	9.64276	86.9525	18.9927	6.8	0.650906	0.0542531	9	0.732017	unstained	1np	differentiation-16	16	1np_f18a1	TRUE
1np_f18a2	1508788	131911	110393	8.74	36.2214	0.245561	2.53912	11.9559	4.31074	84.77	0.117313	0.0197617	5	0.755011	unstained	1np	differentiation-16	16	1np_f18a2	FALSE
1np_f18a3	3416729	41065	40359	1.2	30.4957	0.0248774	1.65584	2.16732	3.76743	93.46	0.0975192	0.000381444	1	0.0769231	pi-1-in-750	1np	differentiation-16	16	1np_f18a3	FALSE
1np_f18a4	2170356	265912	186316	12.25	37.0061	0.102379	78.618	18.3461	7.26384	6.18	0.323356	0.0347701	7	0.70211	pi-1-in-750	1np	differentiation-16	16	1np_f18a4	FALSE
1np_f18b1	1606951	1170054	655747	72.81	36.7413	0.422164	5.4015	93.56	21.5761	5.03	0.661124	0.066562	9	0.900375	unstained	1np	differentiation-16	16	1np_f18b1	TRUE
1np_f18b2	1406403	999465	578094	71.06	36.8585	0.212029	6.9432	91.2132	21.398	5.65	0.546497	0.0782841	11	0.852699	unstained	1np	differentiation-16	16	1np_f18b2	TRUE
1np_f18b3	3168195	2405936	1197859	75.94	36.7776	0.234327	5.35215	95.0963	21.6954	3.88	0.650459	0.111206	13	0.874142	pi-1-in-750	1np	differentiation-16	16	1np_f18b3	TRUE
1np_f18b4	2227505	1595681	774542	71.63	36.6686	0.566908	6.74166	88.4495	20.0038	8.11	0.625179	0.0590505	8	0.886211	pi-1-in-750	1np	differentiation-16	16	1np_f18b4	TRUE
1np_f18c1	1174073	771694	498332	65.72	36.7636	0.45278	4.81909	91.8316	19.3816	6.43	0.491619	0.0734427	8	0.878546	unstained	1np	differentiation-16	16	1np_f18c1	TRUE
1np_f18c2	1510142	991908	629530	65.68	36.7915	0.319835	4.87798	90.2828	20.6343	8.09	0.470813	0.0713594	13	0.886102	unstained	1np	differentiation-16	16	1np_f18c2	TRUE
1np_f18c3	536564	345192	231976	64.33	35.9282	0.449153	5.26125	81.6602	18.1861	15.82	0.476177	0.0427658	10	0.724871	pi-1-in-750	1np	differentiation-16	16	1np_f18c3	TRUE
1np_f18c4	3115476	2253925	908453	72.34	36.7116	0.8	6.99204	90.8905	21.6746	5.76	0.58607	0.0545759	8	0.783602	pi-1-in-750	1np	differentiation-16	16	1np_f18c4	TRUE
1np_f18d1	967608	648434	373139	67.01	36.699	1.22053	6.22151	86.1959	19.7476	9.87	0.506402	0.0418122	8	0.878947	unstained	1np	differentiation-16	16	1np_f18d1	TRUE
1np_f18d2	1044897	776393	560122	74.3	36.8995	0.186621	4.75548	95.0857	20.8977	3.98	0.553163	0.152255	13	0.850838	unstained	1np	differentiation-16	16	1np_f18d2	TRUE
1np_f18d3	3087832	46855	37709	1.51	30.5261	0.0582283	1.38543	2.92346	3.95049	93.52	0.430688	0.00566298	2	0.569948	pi-1-in-750	1np	differentiation-16	16	1np_f18d3	FALSE
1np_f18d4	2100971	218762	146272	10.41	31.507	0.14893	1.75617	13.7535	4.93668	83.27	0.183914	0.0412693	9	0.806257	pi-1-in-750	1np	differentiation-16	16	1np_f18d4	FALSE
1np_f18e1	2156083	1644287	943175	76.26	36.7606	0.358149	5.59977	94.0604	22.2409	4.39	0.660177	0.103723	10	0.909901	unstained	1np	differentiation-16	16	1np_f18e1	TRUE
1np_f18e2	1164587	363722	207831	31.23	36.9091	0.392585	43.8758	42.7701	12.3463	16.65	0.323548	0.0472697	8	0.621974	unstained	1np	differentiation-16	16	1np_f18e2	TRUE
1np_f18e3	386428	258405	160177	66.87	36.5838	0.714234	5.57102	88.8611	20.9167	8.67	0.493753	0.038966	8	0.796687	pi-1-in-750	1np	differentiation-16	16	1np_f18e3	TRUE
1np_f18e4	374484	37112	28892	9.91	36.6316	0.404824	72.6568	15.4442	6.60963	14.83	0.347144	0.0113846	2	0.516753	pi-1-in-750	1np	differentiation-16	16	1np_f18e4	FALSE
1np_f18f1	861497	622353	399779	72.24	36.8702	0.302961	5.26629	94.6407	23.1754	3.94	0.528614	0.0491916	7	0.883388	unstained	1np	differentiation-16	16	1np_f18f1	TRUE
1np_f18f2	1396196	1015642	653345	72.74	36.8118	0.19553	4.86117	93.7721	21.1142	5.19	0.538459	0.0987354	10	0.906092	unstained	1np	differentiation-16	16	1np_f18f2	TRUE
1np_f18f3	280240	177901	128349	63.48	35.6666	0.760057	5.30006	77.5044	17.9299	20.07	1.18719	0.0220504	4	0.868263	pi-1-in-750	1np	differentiation-16	16	1np_f18f3	TRUE
1np_f18f4	1170840	566924	277293	48.42	36.4331	0.899867	12.5151	63.8208	16.38	26.12	0.506303	0.028623	7	0.750897	pi-1-in-750	1np	differentiation-16	16	1np_f18f4	TRUE
1np_f18g1	969218	597656	364435	61.66	36.647	0.372464	5.82118	86.3777	18.4478	11.13	0.573657	0.0695402	12	0.774684	unstained	1np	differentiation-16	16	1np_f18g1	TRUE
1np_f18g3	457302	195634	121118	42.78	36.2581	1.01245	5.42964	53.788	12.6054	42.38	0.379397	0.0195857	5	0.785019	pi-1-in-750	1np	differentiation-16	16	1np_f18g3	TRUE
1np_f18g4	395661	226570	137373	57.26	36.6989	0.82292	6.58235	86.2358	20.2384	10.34	0.593433	0.0278748	6	0.724211	pi-1-in-750	1np	differentiation-16	16	1np_f18g4	TRUE
1np_f3f1	1837008	620984	479233	33.8	37.4507	0.152857	7.19899	44.1356	10.5648	50.47	0.281218	0.122928	10	0.913474	none	1np	differentiation-16	16	1np_f3f1	TRUE
1np_f5a2	941206	189979	144448	20.18	36.2983	0.891192	35.4287	33.3901	9.67689	31.95	0.414041	0.0185734	4	0.733807	none	1np	differentiation-16	16	1np_f5a2	TRUE
1np_f5a3	1510804	55436	53446	3.66	31.2808	0.318702	14.3674	15.7951	12.2457	80.18	8.79757	0.0113993	3	0.530245	none	1np	differentiation-16	16	1np_f5a3	FALSE
1np_f5a4	833684	173556	113277	20.81	35.8794	2.72044	24.3036	27.3599	10.8568	46.99	1.34919	0.00833309	1	0.457746	none	1np	differentiation-16	16	1np_f5a4	TRUE
1np_f5b1	1151593	776000	503997	67.38	36.7082	0.929486	4.50572	89.9247	21.9357	7.57	0.590828	0.0433966	8	0.903651	none	1np	differentiation-16	16	1np_f5b1	TRUE
1np_f5b2	1372992	758998	516150	55.28	36.6795	0.699493	8.14512	70.3164	17.4251	23.66	0.58631	0.0506	10	0.8588	none	1np	differentiation-16	16	1np_f5b2	TRUE
1np_f5b3	1088682	158939	139031	14.59	24.4567	0.446591	58.1427	57.1151	42.5555	21.37	30.641	0.0179132	4	0.728092	none	1np	differentiation-16	16	1np_f5b3	FALSE
1np_f5b4	1435529	929520	506152	64.75	36.0771	1.90563	6.33424	79.1921	20.4987	15.98	1.37705	0.0317039	8	0.75752	none	1np	differentiation-16	16	1np_f5b4	TRUE
1np_f5c1	1869547	1309746	807081	70.05	36.5067	0.746966	5.06921	87.3117	20.9018	10.46	0.67481	0.0526833	10	0.895015	none	1np	differentiation-16	16	1np_f5c1	TRUE
1np_f5c2	2077317	1528345	1016714	73.57	36.4885	0.584311	4.87262	91.9794	21.4072	6.07	0.598463	0.0932484	10	0.856671	none	1np	differentiation-16	16	1np_f5c2	TRUE
1np_f5c3	2282334	612326	358460	26.82	27.3983	1.8875	37.1624	63.0573	38.0069	27.13	24.8347	0.0190722	5	0.602308	none	1np	differentiation-16	16	1np_f5c3	TRUE
1np_f5c4	1773669	243861	196231	13.74	30.9278	0.360267	17.8013	33.3902	19.9791	64.25	13.0011	0.0243391	4	0.658831	none	1np	differentiation-16	16	1np_f5c4	FALSE
1np_f5d1	1233101	868753	580610	70.45	36.8321	0.734729	4.48233	91.6445	22.146	6.72	0.62379	0.0684546	10	0.906987	none	1np	differentiation-16	16	1np_f5d1	TRUE
1np_f5d3	1205166	214005	135792	17.75	25.7304	2.52014	35.0231	54.3985	38.5947	38.19	26.2598	0.00953611	3	0.633846	none	1np	differentiation-16	16	1np_f5d3	TRUE
1np_f5d4	1939616	1325060	866315	68.31	36.7678	0.334032	4.81555	90.2484	21.045	8.12	0.500558	0.0984566	12	0.914022	none	1np	differentiation-16	16	1np_f5d4	TRUE
1np_f5e2	502610	100153	61333	19.92	35.6836	6.37373	10.5788	29.5557	12.4162	54.44	3.0272	0.00487075	2	0.665663	none	1np	differentiation-16	16	1np_f5e2	TRUE
1np_f5e3	994985	441245	305063	44.34	28.5299	0.623122	28.3953	84.7335	38.7944	12.71	21.0143	0.0428244	8	0.832477	none	1np	differentiation-16	16	1np_f5e3	TRUE
1np_f5e4	2036961	1257798	798417	61.74	36.4016	0.352483	5.17924	87.5502	19.9894	10.57	0.540015	0.0638919	9	0.803215	none	1np	differentiation-16	16	1np_f5e4	TRUE
1np_f5f1	699028	56247	54678	8.04	35.0892	10.6717	10.0389	13.3925	14.2697	60.94	3.61098	0.00691001	1	0.231423	none	1np	differentiation-16	16	1np_f5f1	FALSE
1np_f5f2	679851	172279	100449	25.34	35.4657	7.31863	11.0119	35.4431	16.0098	45.06	2.66263	0.00980018	3	0.461078	none	1np	differentiation-16	16	1np_f5f2	TRUE
1np_f5f4	1637147	1001320	611430	61.16	36.4856	0.750572	5.55892	78.4846	19.1982	18.26	0.702684	0.0419148	5	0.882394	none	1np	differentiation-16	16	1np_f5f4	TRUE
1np_f5g1	579986	43044	38035	7.42	35.3453	8.29463	21.5238	12.7978	11.964	55.12	3.14385	0.00293419	1	0.19	none	1np	differentiation-16	16	1np_f5g1	FALSE
1np_f5g2	1169754	763002	441520	65.22	36.5185	1.85577	5.65962	82.0753	21.3767	13.72	1.22179	0.0452745	7	0.807518	none	1np	differentiation-16	16	1np_f5g2	TRUE
1np_f5g3	1210338	132251	96636	10.92	25.5254	3.62575	41.7927	48.8747	39.9457	38.99	29.816	0.00302221	1	0.398058	none	1np	differentiation-16	16	1np_f5g3	FALSE
1np_f6a2	2172189	1123209	827854	51.7	36.5702	0.293713	10.5909	75.2107	18.0998	17.33	0.531721	0.111763	11	0.905618	none	1np	differentiation-16	16	1np_f6a2	TRUE
1np_f6a3	747519	87664	84641	11.72	36.1858	0.164811	62.3613	17.7256	7.65809	22.48	0.376443	0.0029782	1	0.192118	none	1np	differentiation-16	16	1np_f6a3	FALSE
1np_f6a4	1568134	1122056	822869	71.55	37.7215	0.157128	4.25165	94.476	21.0001	4.81	0.549949	0.144406	10	0.947577	none	1np	differentiation-16	16	1np_f6a4	TRUE
1np_f6b2	2453643	1608673	1123342	65.56	36.7295	0.466652	4.42402	92.0374	22.1354	6.7	0.60624	0.0904463	8	0.927818	none	1np	differentiation-16	16	1np_f6b2	TRUE
1np_f6b3	1706405	1218256	755050	71.39	36.7634	0.853781	5.1446	90.2219	23.6279	7.37	0.89662	0.0316745	3	0.928671	none	1np	differentiation-16	16	1np_f6b3	TRUE
1np_f6b4	1257589	922490	689649	73.35	37.8107	0.111642	4.14315	96.0243	22.3986	3.47	0.509624	0.17677	15	0.901818	none	1np	differentiation-16	16	1np_f6b4	TRUE
1np_f6c2	1939133	1022481	638750	52.72	36.0775	1.23065	6.12385	81.8225	18.7292	14.83	1.40408	0.0397289	6	0.835672	none	1np	differentiation-16	16	1np_f6c2	TRUE
1np_f6c4	1661718	1233353	911658	74.22	37.5063	0.172892	4.11974	94.3836	20.9148	4.89	0.535044	0.147399	10	0.934209	none	1np	differentiation-16	16	1np_f6c4	TRUE
1np_f6d2	1431554	886201	701199	61.9	36.5697	0.255247	3.93334	80.6589	18.2096	18.48	0.426389	0.0928083	11	0.956054	none	1np	differentiation-16	16	1np_f6d2	TRUE
1np_f6d3	1304338	912233	612026	69.93	36.7437	0.442522	4.73618	91.9778	20.8464	6.62	0.559132	0.0811009	9	0.928184	none	1np	differentiation-16	16	1np_f6d3	TRUE
1np_f6d4	1165253	660264	475112	56.66	37.5168	0.213171	4.83909	74.5513	16.8683	23.39	0.412955	0.119245	11	0.911909	none	1np	differentiation-16	16	1np_f6d4	TRUE
1np_f6e2	1686399	1008047	752740	59.77	36.8874	0.210685	12.0595	84.747	18.8962	6.64	0.503024	0.12105	9	0.942916	none	1np	differentiation-16	16	1np_f6e2	TRUE
1np_f6e3	1141408	820895	599958	71.91	36.8154	0.364285	5.74086	92.164	21.4456	5.59	0.546427	0.082568	9	0.939765	none	1np	differentiation-16	16	1np_f6e3	TRUE
1np_f6e4	1262031	937410	672604	74.27	37.8554	0.190564	4.42934	95.3234	21.4091	4.09	0.572724	0.177768	13	0.9145	none	1np	differentiation-16	16	1np_f6e4	TRUE
1np_f6f2	2036291	1405257	992857	69.01	36.5737	0.471443	5.179	90.746	21.6196	7.18	0.670825	0.0923242	9	0.871921	none	1np	differentiation-16	16	1np_f6f2	TRUE
1np_f6f3	774212	132569	129211	17.12	32.5997	3.22597	12.5691	26.0992	19.3166	53.06	2.47063	0.00296353	1	0.336634	none	1np	differentiation-16	16	1np_f6f3	TRUE
1np_f6f4	1674432	1132586	867516	67.64	37.6992	0.0852827	4.59105	90.9743	19.1947	7.76	0.463978	0.153678	13	0.797232	none	1np	differentiation-16	16	1np_f6f4	TRUE
1np_f6g1	1623451	599986	457880	36.95	36.7216	0.217807	17.4344	49.4609	12.6505	35.42	0.46518	0.0862651	8	0.936224	none	1np	differentiation-16	16	1np_f6g1	TRUE
1np_f6g2	2477310	1822024	1237839	73.54	37.7016	0.320911	4.37569	93.5838	20.7058	5.5	0.602464	0.127578	10	0.955727	none	1np	differentiation-16	16	1np_f6g2	TRUE
1np_f6g3	1701711	1183864	893892	69.56	36.6691	0.266731	4.59636	93.3187	20.5582	5.59	0.555439	0.119964	12	0.927969	none	1np	differentiation-16	16	1np_f6g3	TRUE
1np_f7a1	1117597	633818	337390	56.71	37.0218	0.66437	7.19685	75.6388	20.0768	20	3.14961	0.0282122	7	0.562142	none	1np	differentiation-16	16	1np_f7a1	TRUE
1np_f7a2	1623145	1215463	1155611	74.88	37.7297	0.0670301	4.31358	95.8323	20.9962	3.76	0.535255	0.000572166	1	0.282051	none	1np	differentiation-16	16	1np_f7a2	TRUE
1np_f7a3	1175669	475440	425562	40.43	37.4155	0.13371	3.35603	53.5933	12.6851	45.48	0.599145	0.119862	11	0.812729	none	1np	differentiation-16	16	1np_f7a3	TRUE
1np_f7a4	1386229	916740	630474	66.13	37.5223	0.538291	6.27973	87.7637	21.1964	10.16	0.767545	0.0523312	4	0.9358	none	1np	differentiation-16	16	1np_f7a4	TRUE
1np_f7a5	1554678	849703	587598	54.65	37.6095	0.202742	3.61436	73.13	16.1926	25.84	0.434299	0.0940553	8	0.917954	none	1np	differentiation-16	16	1np_f7a5	TRUE
1np_f7a6	2329394	1621572	1145683	69.61	37.5549	0.0740536	4.2408	92.3261	21.0648	6.36	0.443334	0.184516	11	0.92367	none	1np	differentiation-16	16	1np_f7a6	TRUE
1np_f7b1	1694778	1141046	785471	67.32	37.7196	0.265816	4.38647	93.5201	19.206	5.35	0.574765	0.1295	9	0.895434	none	1np	differentiation-16	16	1np_f7b1	TRUE
1np_f7b2	1345606	507210	452326	37.69	37.6202	0.160373	4.2035	48.7204	10.9788	48.75	0.310118	0.17809	15	0.920669	none	1np	differentiation-16	16	1np_f7b2	TRUE
1np_f7b3	1567566	947114	686240	60.41	37.6736	0.320496	4.11746	93.7738	18.8838	5.16	0.663448	0.10076	6	0.94802	none	1np	differentiation-16	16	1np_f7b3	TRUE
1np_f7b4	1735061	1239347	872998	71.42	37.605	0.257684	4.16899	93.2826	21.6954	5.89	0.570236	0.134987	9	0.941854	none	1np	differentiation-16	16	1np_f7b4	TRUE
1np_f7b5	757061	174161	158423	23	36.5315	4.15817	15.5337	32.6355	15.3995	46.15	2.35119	0.0600041	9	0.719071	none	1np	differentiation-16	16	1np_f7b5	TRUE
1np_f7b6	1607953	1032577	708537	64.21	37.6626	0.278613	5.72549	94.7163	21.5964	4.5	0.67663	0.0760394	9	0.938067	none	1np	differentiation-16	16	1np_f7b6	TRUE
1np_f7c1	2049257	1510336	1108622	73.7	37.469	0.218616	4.13418	95.2295	21.3092	4.11	0.634375	0.141765	11	0.908517	none	1np	differentiation-16	16	1np_f7c1	TRUE
1np_f7c2	1432493	685137	362061	47.82	36.8536	3.54864	5.46222	63.9145	20.0154	27.39	1.88133	0.0140401	4	0.62278	none	1np	differentiation-16	16	1np_f7c2	TRUE
1np_f7c3	2041509	1422370	946020	69.67	37.2552	0.565265	4.50253	88.7251	21.6564	9.55	0.81214	0.0512896	5	0.918764	none	1np	differentiation-16	16	1np_f7c3	TRUE
1np_f7c4	1461260	1086541	707164	74.35	37.1784	1.04703	5.07504	88.5175	21.2681	8.58	1.09425	0.0440715	8	0.855193	none	1np	differentiation-16	16	1np_f7c4	TRUE
1np_f7c5	1403830	845410	522067	60.22	37.1304	0.882582	4.3052	74.3094	17.6018	23.08	0.667172	0.0339192	4	0.875433	none	1np	differentiation-16	16	1np_f7c5	TRUE
1np_f7c6	1623430	883633	491309	54.43	37.4964	0.84167	4.83024	73.0991	18.1324	23.83	0.425763	0.0248966	4	0.882734	none	1np	differentiation-16	16	1np_f7c6	TRUE
1np_f7d1	1701867	1244041	872598	73.09	37.6792	0.205774	4.28728	95.6358	20.9609	3.79	0.590351	0.125436	13	0.930409	none	1np	differentiation-16	16	1np_f7d1	TRUE
1np_f7d2	1522180	1077182	875734	70.76	37.6748	0.085732	4.36741	91.6209	20.7176	7.42	0.474975	0.267407	17	0.924233	none	1np	differentiation-16	16	1np_f7d2	TRUE
1np_f7d3	2047826	1535779	1436019	74.99	37.8034	0.0419955	4.4105	96.6628	21.7585	3.08	0.564497	0.00312491	1	0.164319	none	1np	differentiation-16	16	1np_f7d3	TRUE
1np_f7d4	1189384	827176	613876	69.54	37.6308	0.34505	7.36511	91.1407	20.7948	4.76	0.612414	0.153927	16	0.92013	none	1np	differentiation-16	16	1np_f7d4	TRUE
1np_f7d5	1484325	1153491	805867	77.71	37.7039	0.209186	4.30499	96.2134	21.527	3.22	0.591178	0.135882	12	0.932412	none	1np	differentiation-16	16	1np_f7d5	TRUE
1np_f7d6	2155937	1350963	946498	62.66	37.72	0.217351	4.78887	95.2724	21.2004	4.15	0.54593	0.135823	13	0.918341	none	1np	differentiation-16	16	1np_f7d6	TRUE
1np_f7e1	1002497	634386	381397	63.28	37.5669	1.38753	5.87032	81.7546	19.8185	14.57	1.45636	0.0239576	4	0.905083	none	1np	differentiation-16	16	1np_f7e1	TRUE
1np_f7e2	1380980	1019100	705985	73.79	37.6846	0.490663	4.81438	87.8196	20.838	10.44	0.716733	0.0736187	7	0.955361	none	1np	differentiation-16	16	1np_f7e2	TRUE
1np_f7e3	791862	82676	62979	10.44	36.3318	8.6237	9.55922	16.9302	11.5414	64.7	3.87541	0.00311024	1	0.410377	none	1np	differentiation-16	16	1np_f7e3	FALSE
1np_f7e4	1470562	194522	136785	13.22	33.1262	0.551827	2.45721	19.5373	8.11012	75.84	0.485526	0.0169596	3	0.875433	none	1np	differentiation-16	16	1np_f7e4	FALSE
1np_f7e5	1135787	756240	558429	66.58	37.7359	0.225657	4.33107	89.7767	19.1411	9.08	0.540415	0.13129	9	0.915857	none	1np	differentiation-16	16	1np_f7e5	TRUE
1np_f7e6	1701635	1314567	752329	77.25	37.5888	0.733289	4.83131	93.824	22.4542	4.46	0.738284	0.042575	6	0.91213	none	1np	differentiation-16	16	1np_f7e6	TRUE
1np_f7f1	1361428	1003071	664001	73.67	37.4848	0.420587	4.75603	93.2572	21.6494	5.66	0.785645	0.0760248	11	0.905056	none	1np	differentiation-16	16	1np_f7f1	TRUE
1np_f7f2	1540152	321661	244341	20.88	37.2732	0.37691	2.04135	27.4229	7.07266	71.02	0.261013	0.0501306	7	0.869183	none	1np	differentiation-16	16	1np_f7f2	TRUE
1np_f7f3	1762657	1277423	949817	72.47	37.501	0.273676	4.31448	93.3399	20.058	5.73	0.741376	0.121637	10	0.947172	none	1np	differentiation-16	16	1np_f7f3	TRUE
1np_f7f4	1815912	1311818	1015187	72.24	37.5574	0.150668	4.45561	95.252	21.3245	4.17	0.612585	0.216015	14	0.937449	none	1np	differentiation-16	16	1np_f7f4	TRUE
1np_f7f5	1346258	984611	616461	73.13	37.488	0.669184	5.33223	91.204	21.2478	6.51	0.711672	0.0366627	4	0.931973	none	1np	differentiation-16	16	1np_f7f5	TRUE
1np_f7f6	1954835	1439382	1022464	73.63	37.702	0.0971947	4.12412	95.1894	20.9224	4.4	0.535082	0.18054	12	0.930359	none	1np	differentiation-16	16	1np_f7f6	TRUE
1np_f7g1	1391266	1011517	619360	72.7	37.4223	0.988156	4.65601	91.5383	21.4738	6.09	1.12702	0.0495437	12	0.80989	none	1np	differentiation-16	16	1np_f7g1	TRUE
1np_f7g2	1586171	1002486	721863	63.2	36.9908	0.345989	4.16599	86.0696	19.3199	12.75	0.652639	0.130278	14	0.926126	none	1np	differentiation-16	16	1np_f7g2	TRUE
1np_f7g3	1243707	815507	578813	65.57	37.4653	0.603032	4.77119	88.8772	20.7626	9.31	0.916608	0.0893753	9	0.902331	none	1np	differentiation-16	16	1np_f7g3	TRUE
1np_f7g4	1081351	98720	80081	9.12	33.9844	7.6344	15.2841	22.1677	20.0712	59.7	11.2375	0.00246472	1	0.309524	none	1np	differentiation-16	16	1np_f7g4	FALSE
1np_f7g5	1562907	1093648	775018	69.97	37.5512	0.247743	4.40818	93.5229	20.9813	5.5	0.553838	0.170241	14	0.88728	none	1np	differentiation-16	16	1np_f7g5	TRUE
1np_f8a1	1407692	843077	626956	59.89	32.6553	1.2541	9.26106	77.3158	19.8051	19.95	5.37742	0.0689974	11	0.871359	none	1np	differentiation-16	16	1np_f8a1	TRUE
1np_f8a2	1215127	549570	440729	45.22	32.1835	0.275526	23.8759	60.4715	17.602	21.95	4.34916	0.0838444	11	0.84322	none	1np	differentiation-16	16	1np_f8a2	TRUE
1np_f8a3	1012158	252135	223392	24.91	32.625	0.164994	4.73245	31.4555	7.83473	66.73	2.05699	0.0632317	12	0.739675	none	1np	differentiation-16	16	1np_f8a3	TRUE
1np_f8a4	1599371	770542	491317	48.17	32.8342	0.836326	14.0715	60.6857	15.9172	30.61	4.3707	0.0363399	7	0.309245	none	1np	differentiation-16	16	1np_f8a4	TRUE
1np_f8a5	763646	113461	107158	14.85	32.6761	0.071237	59.4305	21.6414	8.07911	23.58	2.11616	0.02051	3	0.396996	none	1np	differentiation-16	16	1np_f8a5	FALSE
1np_f8a6	1417284	990472	801824	69.88	32.9911	0.161012	5.97619	84.3483	18.8354	14.51	2.32627	0.119509	12	0.839553	none	1np	differentiation-16	16	1np_f8a6	TRUE
1np_f8b1	737330	173521	133903	23.53	32.3894	0.705382	10.7108	33.5147	12.4045	62.35	6.5516	0.0187201	4	0.797022	none	1np	differentiation-16	16	1np_f8b1	TRUE
1np_f8b2	1476623	1030304	823047	69.77	32.8763	0.195039	8.01386	90.8484	21.697	8.2	4.26647	0.118541	10	0.518441	none	1np	differentiation-16	16	1np_f8b2	TRUE
1np_f8b3	678749	50197	41902	7.39	30.9553	1.97494	48.0297	53.7709	48.3216	39.94	43.7622	0.00178985	1	0.131148	none	1np	differentiation-16	16	1np_f8b3	FALSE
1np_f8b4	710355	145155	81086	20.43	31.4625	6.55203	30.2986	45.2966	29.2117	37.62	20.7804	0.00438661	1	0.167224	none	1np	differentiation-16	16	1np_f8b4	TRUE
1np_f8b5	2062745	1473949	1117271	71.45	33.1603	0.178161	6.56954	91.4351	19.2882	7.63	3.07047	0.13396	12	0.840872	none	1np	differentiation-16	16	1np_f8b5	TRUE
1np_f8b6	1305089	401159	229778	30.73	31.3401	1.16643	24.6554	44.7356	15.7114	36.19	5.42075	0.0232241	5	0.486418	none	1np	differentiation-16	16	1np_f8b6	TRUE
1np_f8c1	1896975	1405394	1089424	74.08	33.0608	0.274436	6.9781	91.0398	19.6623	7.78	3.48755	0.1344	12	0.873485	none	1np	differentiation-16	16	1np_f8c1	TRUE
1np_f8c2	1520117	376677	302892	24.77	32.9654	0.271358	53.0797	36.6363	11.9891	16.42	3.95986	0.0482087	8	0.841144	none	1np	differentiation-16	16	1np_f8c2	TRUE
1np_f8c3	1945360	1189503	808441	61.14	32.7346	0.541079	10.2854	85.7933	20.4125	11.54	6.04954	0.0544732	11	0.841368	none	1np	differentiation-16	16	1np_f8c3	TRUE
1np_f8c4	1735747	1165173	789964	67.12	33.1949	0.286965	9.26515	86.0337	18.6449	9.32	2.46614	0.0513483	7	0.834857	none	1np	differentiation-16	16	1np_f8c4	TRUE
1np_f8c5	1369248	748500	590237	54.66	32.9826	0.193244	12.4463	67.9768	15.1814	23.83	2.06536	0.0904316	12	0.801103	none	1np	differentiation-16	16	1np_f8c5	TRUE
1np_f8c6	1403617	1056767	806573	75.28	33.0638	0.201478	5.88376	90.9784	19.2781	8.01	2.22324	0.085957	12	0.7858	none	1np	differentiation-16	16	1np_f8c6	TRUE
1np_f8d1	32298	18353	17791	56.82	29.9507	1.00625	10.979	72.6577	18.9269	23.57	6.11493	0.00032276	1	0	none	1np	differentiation-16	16	1np_f8d1	TRUE
1np_f8d2	840464	382698	264235	45.53	32.3918	2.25875	11.5489	59.0521	18.0434	36.42	7.78903	0.0414307	8	0.65864	none	1np	differentiation-16	16	1np_f8d2	TRUE
1np_f8d3	1936797	1308079	988734	67.53	33.2607	0.168732	5.72118	90.5618	18.7184	8.76	2.57218	0.11703	12	0.884543	none	1np	differentiation-16	16	1np_f8d3	TRUE
1np_f8d4	1759522	1240216	923112	70.48	33.2876	0.363164	6.00806	87.9481	18.8876	10.88	2.58409	0.110149	12	0.858684	none	1np	differentiation-16	16	1np_f8d4	TRUE
1np_f8d5	1092745	775855	528124	71	32.9114	0.532509	7.79336	88.4992	20.4749	9.61	3.75072	0.0647428	10	0.687061	none	1np	differentiation-16	16	1np_f8d5	TRUE
1np_f8d6	716619	136120	109467	18.99	30.7261	3.44029	31.3827	35.0349	18.5885	43.38	10.9431	0.00605909	2	0.598063	none	1np	differentiation-16	16	1np_f8d6	TRUE
1np_f8e1	867235	435168	352665	50.17	32.3037	1.08344	21.676	82.5716	29.2279	14.05	17.7885	0.0609137	8	0.884875	none	1np	differentiation-16	16	1np_f8e1	TRUE
1np_f8e2	850528	590269	464834	69.4	32.9402	0.369297	9.62393	87.6291	21.5917	10.71	5.65902	0.0801033	9	0.860073	none	1np	differentiation-16	16	1np_f8e2	TRUE
1np_f8e3	899962	329318	262877	36.59	32.5607	0.299012	5.64923	44.9668	11.6405	53.58	3.09412	0.036868	8	0.89813	none	1np	differentiation-16	16	1np_f8e3	TRUE
1np_f8e4	1510889	1057872	749741	70.01	33.2069	0.276989	6.2258	87.7777	21.3867	9.1	2.91186	0.0744696	10	0.878054	none	1np	differentiation-16	16	1np_f8e4	TRUE
1np_f8e5	123568	17203	16681	13.92	32.0552	1.46883	27.7653	21.86	9.53969	54.81	4.5829	0.00145242	1	0.414141	none	1np	differentiation-16	16	1np_f8e5	FALSE
1np_f8e6	1123966	693550	592261	61.7	33.3407	0.164417	5.6724	79.0407	16.887	19.84	2.36741	0.129031	13	0.835475	none	1np	differentiation-16	16	1np_f8e6	TRUE
1np_f8f1	979968	583512	395898	59.54	32.6248	1.45004	9.14518	82.3821	20.0567	13.46	4.77464	0.0327162	7	0.823767	none	1np	differentiation-16	16	1np_f8f1	TRUE
1np_f8f2	757729	148405	91769	19.58	31.3147	4.44165	34.8533	46.1691	29.624	36.59	23.0497	0.0113553	3	0.359173	none	1np	differentiation-16	16	1np_f8f2	TRUE
1np_f8f3	1220273	523742	435553	42.92	32.8729	0.193726	11.2086	52.9757	12.2352	39.51	2.15655	0.0735014	9	0.905788	none	1np	differentiation-16	16	1np_f8f3	TRUE
1np_f8f4	1456632	1045074	736249	71.74	33.0586	0.682738	8.0075	88.1906	20.5192	9.85	4.05112	0.0623955	8	0.821773	none	1np	differentiation-16	16	1np_f8f4	TRUE
1np_f8f5	1614683	238412	190004	14.76	32.6862	0.180344	34.6747	20.262	6.68464	48.57	1.90749	0.0238109	3	0.744301	none	1np	differentiation-16	16	1np_f8f5	FALSE
1np_f8f6	957988	67395	63192	7.03	31.7884	2.45514	33.4607	19.4198	13.4166	55.07	9.71826	0.00391714	1	0.161049	none	1np	differentiation-16	16	1np_f8f6	FALSE
1np_f8g1	910939	534421	453112	58.66	33.0498	0.187717	7.87425	76.5916	19.0108	19.05	3.125	0.0981485	9	0.8429	none	1np	differentiation-16	16	1np_f8g1	TRUE
1np_f8g2	994067	618271	469912	62.19	32.5576	0.769564	14.4437	85.8752	25.9549	11.33	10.1502	0.0592412	9	0.792472	none	1np	differentiation-16	16	1np_f8g2	TRUE
1np_f8g3	1180547	305577	245300	25.88	31.6924	0.391344	7.10009	35.6651	11.4211	62.68	5.01327	0.0305302	7	0.752523	none	1np	differentiation-16	16	1np_f8g3	TRUE
1np_f8g4	1712646	1230640	907083	71.85	33.1836	0.283888	6.20087	90.3925	19.4453	8.52	2.81903	0.0774478	9	0.835385	none	1np	differentiation-16	16	1np_f8g4	TRUE
1np_f8g5	2061914	1488085	1172079	72.17	33.1604	0.125271	5.92034	91.4571	19.2408	7.78	2.55635	0.160427	16	0.735437	none	1np	differentiation-16	16	1np_f8g5	TRUE
1np_f9a1	792893	562162	491916	70.9	32.2577	0.211882	6.36452	88.3627	19.1975	10.65	2.70906	0.101435	13	0.895719	none	1np	differentiation-16	16	1np_f9a1	TRUE
1np_f9a2	938044	507639	381705	54.11	31.7619	0.639943	8.33269	76.4929	22.2387	17.69	4.29827	0.0438808	9	0.817452	none	1np	differentiation-16	16	1np_f9a2	TRUE
1np_f9a3	815397	567838	440875	69.63	32.5009	0.145205	5.67574	90.1408	20.7486	9.01	2.33014	0.0965054	14	0.804348	none	1np	differentiation-16	16	1np_f9a3	TRUE
1np_f9a4	748243	318652	240925	42.58	31.7908	0.306852	7.15769	56.0313	13.6802	40.93	2.62321	0.0445703	10	0.745556	none	1np	differentiation-16	16	1np_f9a4	TRUE
1np_f9a5	1031383	647035	451901	62.73	31.946	0.486722	7.37354	85.2112	19.2604	13.21	3.67368	0.0438661	8	0.78194	none	1np	differentiation-16	16	1np_f9a5	TRUE
1np_f9a6	31888	15856	15770	49.72	28.5635	0.689915	15.3098	70.0452	20.1581	23.17	6.84584	0.00155512	1	0.0849057	none	1np	differentiation-16	16	1np_f9a6	TRUE
1np_f9b1	720003	356978	266699	49.58	30.9117	1.04513	15.7713	74.6699	24.4891	21.95	10.987	0.0215663	4	0.816327	none	1np	differentiation-16	16	1np_f9b1	TRUE
1np_f9b2	894745	628428	511193	70.23	32.2549	0.213243	6.05832	88.5331	19.1677	10.51	2.63134	0.0867932	14	0.875592	none	1np	differentiation-16	16	1np_f9b2	TRUE
1np_f9b3	524727	100484	66462	19.14	30.1215	3.19498	33.5811	50.3459	32.8274	41.11	26.7395	0.00371175	2	0.537549	none	1np	differentiation-16	16	1np_f9b3	TRUE
1np_f9b4	907419	595254	422365	65.59	32.0026	0.64369	9.95785	84.7697	22.0818	12.88	5.51748	0.0678677	9	0.302637	none	1np	differentiation-16	16	1np_f9b4	TRUE
1np_f9b5	871754	415033	334688	47.6	31.6723	0.313849	12.0563	63.8971	15.9588	28.82	2.81741	0.0397289	7	0.717504	none	1np	differentiation-16	16	1np_f9b5	TRUE
1np_f9b6	910482	619227	447897	68.01	32.4054	0.276776	6.2235	88.4031	19.5779	10.4	2.61256	0.0585957	7	0.739359	none	1np	differentiation-16	16	1np_f9b6	TRUE
1np_f9c1	968961	619141	480392	63.89	31.7605	0.53562	7.96516	82.9943	19.2307	15.38	4.31283	0.0548986	9	0.892304	none	1np	differentiation-16	16	1np_f9c1	TRUE
1np_f9c2	830123	468346	328390	56.41	31.1179	1.39448	13.8321	75.9738	23.2957	20.74	9.52431	0.0250433	6	0.776801	none	1np	differentiation-16	16	1np_f9c2	TRUE
1np_f9c3	604358	64638	58823	10.69	28.6448	3.22853	49.6074	55.7358	46.1366	34.67	41.8547	0.00360905	1	0.158537	none	1np	differentiation-16	16	1np_f9c3	FALSE
1np_f9c4	818941	538027	431577	65.69	32.0842	0.244217	6.75211	87.3818	20.0512	11.54	3.26372	0.084842	11	0.805464	none	1np	differentiation-16	16	1np_f9c4	TRUE
1np_f9c5	674509	200572	179189	29.73	31.6838	0.29058	5.4297	41.3516	10.5439	57.5	3.23685	0.0173557	4	0.507185	none	1np	differentiation-16	16	1np_f9c5	TRUE
1np_f9c6	474982	62752	48618	13.21	29.2855	3.95065	28.4283	36.718	23.8186	50.76	18.4143	0.00151111	1	0.330097	none	1np	differentiation-16	16	1np_f9c6	FALSE
1np_f9d1	744570	431679	306144	57.97	31.6563	0.815095	9.36842	76.4779	19.3742	21.08	4.84638	0.024119	7	0.868005	none	1np	differentiation-16	16	1np_f9d1	TRUE
1np_f9d2	723651	444987	327826	61.49	31.708	0.529121	10.7904	82.4684	21.1426	15.71	7.04302	0.0411666	8	0.625445	none	1np	differentiation-16	16	1np_f9d2	TRUE
1np_f9d3	844774	477974	413260	56.58	32.688	0.11364	4.41395	72.8534	15.6813	26.59	1.71785	0.13129	11	0.897754	none	1np	differentiation-16	16	1np_f9d3	TRUE
1np_f9d4	421515	49359	41285	11.7	27.6606	2.19588	32.6431	40.323	29.7384	51.34	24.689	0.00176051	1	0.358333	none	1np	differentiation-16	16	1np_f9d4	FALSE
1np_f9d5	833707	585713	403651	70.25	31.9572	0.721592	9.21085	85.0893	21.1613	12.48	4.87746	0.0289017	7	0.845685	none	1np	differentiation-16	16	1np_f9d5	TRUE
1np_f9d6	500804	314873	236424	62.87	32.0275	0.357425	6.87992	81.9291	18.7997	16.6	3.00117	0.0480473	9	0.804885	none	1np	differentiation-16	16	1np_f9d6	TRUE
1np_f9e1	496829	43572	38636	8.77	28.2201	3.07952	38.5363	43.693	35.802	47.84	31.8509	0.00227399	1	0.225806	none	1np	differentiation-16	16	1np_f9e1	FALSE
1np_f9e2	895296	642633	546474	71.77	32.3203	0.147771	6.24862	89.647	20.116	9.21	2.35932	0.136381	13	0.855422	none	1np	differentiation-16	16	1np_f9e2	TRUE
1np_f9e3	620679	424937	353190	68.46	32.1976	0.318037	7.25202	87.4689	20.2084	11.39	3.61151	0.0997036	12	0.864479	none	1np	differentiation-16	16	1np_f9e3	TRUE
1np_f9e4	631768	263716	199403	41.74	31.4943	0.33145	15.1337	58.7625	15.4309	32.41	4.24996	0.0325255	6	0.755525	none	1np	differentiation-16	16	1np_f9e4	TRUE
1np_f9e5	490302	283723	257881	57.86	30.5484	0.617983	10.2773	81.073	20.5331	16.78	5.6679	0.0507321	9	0.810873	none	1np	differentiation-16	16	1np_f9e5	TRUE
1np_f9e6	825983	384781	252865	46.58	31.8353	0.570471	8.87087	81.3614	19.2817	16.75	5.14005	0.021845	6	0.775017	none	1np	differentiation-16	16	1np_f9e6	TRUE
1np_f9f1	1068421	648127	383987	60.66	32.1964	0.667147	7.37362	82.0715	21.4125	15.28	2.7386	0.030809	6	0.74619	none	1np	differentiation-16	16	1np_f9f1	TRUE
1np_f9f2	1175795	808495	626326	68.76	32.5356	0.196973	5.68772	90.1769	19.0043	8.99	2.45553	0.108081	9	0.840233	none	1np	differentiation-16	16	1np_f9f2	TRUE
1np_f9f3	503336	341788	285997	67.9	32.3492	0.262248	7.04295	88.8167	20.1891	10.02	3.40923	0.0782107	11	0.854811	none	1np	differentiation-16	16	1np_f9f3	TRUE
1np_f9f4	1025726	652974	449359	63.65	32.1346	0.310023	8.00796	86.4048	20.2061	12.13	4.08002	0.041328	7	0.85623	none	1np	differentiation-16	16	1np_f9f4	TRUE
1np_f9f5	140070	69251	66484	49.44	28.1183	0.308417	8.11309	66.3361	16.0777	31.11	3.39402	0.00526686	1	0.200557	none	1np	differentiation-16	16	1np_f9f5	TRUE
1np_f9f6	771811	283792	195622	36.76	32.2989	0.419789	40.334	50.2918	15.186	15.08	3.55318	0.0274933	7	0.727855	none	1np	differentiation-16	16	1np_f9f6	TRUE
1np_f9g1	836187	482246	355568	57.67	31.3262	0.873484	10.3632	73.5276	20.4833	24.03	6.18805	0.0301048	6	0.847466	none	1np	differentiation-16	16	1np_f9g1	TRUE
1np_f9g2	929066	575888	438815	61.98	31.5475	0.628693	10.0339	83.747	22.0885	14.31	6.10966	0.0463455	8	0.774929	none	1np	differentiation-16	16	1np_f9g2	TRUE
1np_f9g3	862533	219347	189616	25.43	31.8728	0.182602	18.089	36.3273	9.91475	49.82	2.63781	0.0446143	10	0.767511	none	1np	differentiation-16	16	1np_f9g3	TRUE
1np_f9g4	850754	497572	336910	58.48	31.1043	0.896021	10.2149	77.8777	19.6903	19.09	5.68609	0.0260556	6	0.755068	none	1np	differentiation-16	16	1np_f9g4	TRUE
1np_f9g5	4183303	2467384	1496661	58.98	32.0236	0.250996	6.5249	84.0979	18.4774	14.71	2.86939	0.0684839	11	0.86054	none	1np	differentiation-16	16	1np_f9g5	TRUE
expt01_F38A1	1315615	1304	873	0.09	34.4122	37.3619	30.9233	1.62546	1.94067	31.57	0.0592874	0.000396115	1	0	unstained	4np	pi-staining-and-freezing	16	unstained_4np_f38a1.fastq.gz	FALSE
expt01_F38A2	1791649	1161972	1020009	64.85	34.3778	3.70917	6.84971	88.1893	19.9112	5.27	0.519405	0.22134	14	0.910254	unstained	4np	pi-staining-and-freezing	16	unstained_4np_f38a2.fastq.gz	TRUE
expt01_F38A3	1442082	1050586	990767	72.85	34.3806	1.07275	5.5055	93.3625	20.5367	3.98	0.538804	0.371439	18	0.919899	unstained	4np	pi-staining-and-freezing	16	unstained_4np_f38a3.fastq.gz	TRUE
expt01_F38A4	1496116	3511	3310	0.23	34.3529	1.57506	91.7507	5.32173	5.84408	6.52	0.154398	0.00237669	13	0.0493827	pi_stained	4np	pi-staining-and-freezing	16	pi-stained_4np_f38a4.fastq.gz	FALSE
expt01_F38A5	1741144	71847	62731	4.12	34.4207	5.2704	8.36059	6.83454	2.00252	80.25	0.0605345	0.0365306	5	0.397992	pi_stained	4np	pi-staining-and-freezing	16	pi-stained_4np_f38a5.fastq.gz	FALSE
expt01_F38A6	2111217	119289	96273	5.65	34.3872	8.70742	69.2953	11.5442	5.98399	14.09	0.187994	0.048018	9	0.446379	pi_stained	4np	pi-staining-and-freezing	16	pi-stained_4np_f38a6.fastq.gz	FALSE
expt01_F38A7	1938199	12285	11303	0.63	34.4321	2.55267	89.4119	5.02887	5.46118	7.36	0.20488	0.0087292	1	0.114286	pi_stained_frozen	4np	pi-staining-and-freezing	16	pi-stained-frozen_4np_f38a7.fastq.gz	FALSE
expt01_F38A8	2911252	67197	48736	2.3	34.4512	18.5819	21.7616	4.43679	2.2423	56.44	0.0836753	0.0259235	2	0.222411	pi_stained_frozen	4np	pi-staining-and-freezing	16	pi-stained-frozen_4np_f38a8.fastq.gz	FALSE
expt01_F38A9	1613974	109451	81342	6.78	34.4747	14.6658	26.313	10.5389	3.77897	50.07	0.0872375	0.0340952	6	0.300344	pi_stained_frozen	4np	pi-staining-and-freezing	16	pi-stained-frozen_4np_f38a9.fastq.gz	FALSE
expt01_F38B1	2686018	1850613	1556730	68.89	34.3467	2.29788	6.82529	91.9474	20.1904	3.78	0.558889	0.281007	18	0.915788	unstained	4np	pi-staining-and-freezing	16	unstained_4np_f38b1.fastq.gz	TRUE
expt01_F38B2	2739704	1924500	1692446	70.24	34.3891	2.12967	5.23894	92.861	20.6759	3.81	0.548925	0.423755	20	0.914728	unstained	4np	pi-staining-and-freezing	16	unstained_4np_f38b2.fastq.gz	TRUE
expt01_F38B3	2435252	1536871	1330017	63.1	34.3312	3.2946	7.11252	89.5052	20.4476	5.17	0.539081	0.226945	16	0.928373	unstained	4np	pi-staining-and-freezing	16	unstained_4np_f38b3.fastq.gz	TRUE
expt01_F38B4	2398362	941288	572734	39.24	34.3648	22.6054	12.5926	55.1965	14.1626	12.78	0.394268	0.134841	11	0.758895	pi_stained	4np	pi-staining-and-freezing	16	pi-stained_4np_f38b4.fastq.gz	FALSE
expt01_F38B5	2505942	393164	235640	15.68	34.4066	37.1097	20.1032	24.356	6.69806	20.35	0.211497	0.0817024	12	0.521997	pi_stained	4np	pi-staining-and-freezing	16	pi-stained_4np_f38b5.fastq.gz	FALSE
expt01_F38B6	2250765	268206	158649	11.91	34.3748	36.1813	28.4999	19.0977	6.18741	18.42	0.196199	0.0524339	5	0.509793	pi_stained	4np	pi-staining-and-freezing	16	pi-stained_4np_f38b6.fastq.gz	FALSE
expt01_F38B7	2275240	467017	308701	20.52	34.3902	23.4948	29.7319	31.9457	9.28288	17.6	0.309328	0.113905	11	0.582174	pi_stained_frozen	4np	pi-staining-and-freezing	16	pi-stained-frozen_4np_f38b7.fastq.gz	FALSE
expt01_F38B8	2050136	22645	14831	1.1	34.4419	44.3202	26.2481	3.16309	2.22379	27.66	0.0860427	0.00696869	1	0.128421	pi_stained_frozen	4np	pi-staining-and-freezing	16	pi-stained-frozen_4np_f38b8.fastq.gz	FALSE
expt01_F38B9	3631790	615633	330739	16.95	34.3857	37.4034	20.819	25.7712	8.00028	18.23	0.265652	0.108462	14	0.535101	pi_stained_frozen	4np	pi-staining-and-freezing	16	pi-stained-frozen_4np_f38b9.fastq.gz	FALSE
expt01_F38C1	2791036	1684144	1207808	60.34	34.3783	10.1294	7.99559	79.1804	18.6537	6.48	0.481541	0.154881	13	0.878185	unstained	4np	pi-staining-and-freezing	16	unstained_4np_f38c1.fastq.gz	TRUE
expt01_F38C2	2877616	1735968	1334653	60.32	34.3992	5.71909	7.21362	85.4387	19.0579	5.39	0.482722	0.19103	14	0.899393	unstained	4np	pi-staining-and-freezing	16	unstained_4np_f38c2.fastq.gz	TRUE
expt01_F38C3	3047500	2138784	1831767	70.18	34.3802	2.36947	6.19094	90.2957	20.0494	5.26	0.582769	0.285232	15	0.934678	unstained	4np	pi-staining-and-freezing	16	unstained_4np_f38c3.fastq.gz	TRUE
expt01_F38C4	1852685	1067288	905665	57.6	34.3489	6.59932	9.22367	80.5097	19.2134	7.76	0.5261	0.259793	18	0.881297	pi_stained	4np	pi-staining-and-freezing	16	pi-stained_4np_f38c4.fastq.gz	FALSE
expt01_F38C5	2702230	480147	298135	17.76	34.4206	28.5213	23.8142	26.7788	7.33891	23.03	0.211824	0.0832575	12	0.704141	pi_stained	4np	pi-staining-and-freezing	16	pi-stained_4np_f38c5.fastq.gz	FALSE
expt01_F38C6	3182704	800172	436842	25.14	34.3615	27.6131	23.5622	36.8007	9.96783	14.74	0.258395	0.109753	13	0.618901	pi_stained	4np	pi-staining-and-freezing	16	pi-stained_4np_f38c6.fastq.gz	FALSE
expt01_F38C7	2410774	262827	168343	10.9	34.4108	36.5618	30.4493	17.7194	5.99409	17.42	0.153312	0.0632904	11	0.507418	pi_stained_frozen	4np	pi-staining-and-freezing	16	pi-stained-frozen_4np_f38c7.fastq.gz	FALSE
expt01_F38C8	2590929	26542	17636	1.02	34.4663	44.1316	24.5926	2.85393	2.11938	29.68	0.0933248	0.00880256	1	0.108333	pi_stained_frozen	4np	pi-staining-and-freezing	16	pi-stained-frozen_4np_f38c8.fastq.gz	FALSE
expt01_F38C9	3143001	11399	8934	0.36	34.4851	44.9037	28.4649	2.15213	2.089	26.04	0.113426	0.00591239	1	0.124069	pi_stained_frozen	4np	pi-staining-and-freezing	16	pi-stained-frozen_4np_f38c9.fastq.gz	FALSE
expt01_F38D1	2223441	963916	597683	43.35	34.2907	15.4938	9.50072	67.5479	15.6858	11.1	0.321572	0.0858103	14	0.822192	unstained	4np	pi-staining-and-freezing	16	unstained_4np_f38d1.fastq.gz	TRUE
expt01_F38D2	1808957	1199661	998873	66.31	34.1379	3.73241	7.34144	88.6485	19.5088	4.48	0.425879	0.196282	14	0.90373	unstained	4np	pi-staining-and-freezing	16	unstained_4np_f38d2.fastq.gz	TRUE
expt01_F38D3	2904674	1989706	1724042	68.5	34.268	2.40311	5.57497	91.4049	19.7141	4.14	0.276552	0.273774	18	0.928353	unstained	4np	pi-staining-and-freezing	16	unstained_4np_f38d3.fastq.gz	TRUE
expt01_F38D4	1548590	480772	335861	31.04	34.2572	27.5039	19.3723	42.7402	11.2088	13.24	0.246029	0.0756433	10	0.799845	pi_stained	4np	pi-staining-and-freezing	16	pi-stained_4np_f38d4.fastq.gz	FALSE
expt01_F38D5	2588386	614674	374066	23.74	34.2806	30.8516	20.2403	35.8388	9.78765	15.52	0.18382	0.117265	11	0.690604	pi_stained	4np	pi-staining-and-freezing	16	pi-stained_4np_f38d5.fastq.gz	FALSE
expt01_F38D6	1750377	528002	371751	30.16	34.206	20.5925	22.752	43.7991	11.9678	15.96	0.205668	0.127534	15	0.628207	pi_stained	4np	pi-staining-and-freezing	16	pi-stained_4np_f38d6.fastq.gz	FALSE
expt01_F38D7	2061890	141009	91717	6.83	34.3017	41.2676	30.5828	11.741	4.28065	18.42	0.101848	0.0379684	7	0.419629	pi_stained_frozen	4np	pi-staining-and-freezing	16	pi-stained-frozen_4np_f38d7.fastq.gz	FALSE
expt01_F38D8	2388839	36015	25610	1.5	34.3428	44.4768	31.6894	3.80771	2.38409	21.56	0.0713317	0.0121182	1	0.116223	pi_stained_frozen	4np	pi-staining-and-freezing	16	pi-stained-frozen_4np_f38d8.fastq.gz	FALSE
expt01_F38D9	4370870	26310	17719	0.6	34.3699	42.5346	35.2544	2.75625	2.70189	21.25	0.0916064	0.00949209	1	0.160742	pi_stained_frozen	4np	pi-staining-and-freezing	16	pi-stained-frozen_4np_f38d9.fastq.gz	FALSE
expt01_F38E1	3067894	1617673	1098162	52.72	34.3218	14.0514	10.146	71.0544	16.7827	8.28	0.48603	0.1295	13	0.878668	unstained	4np	pi-staining-and-freezing	16	unstained_4np_f38e1.fastq.gz	TRUE
expt01_F38E2	2401219	1403912	1081626	58.46	34.3538	8.48067	9.00641	80.33	18.5096	5.86	0.476757	0.153531	13	0.898423	unstained	4np	pi-staining-and-freezing	16	unstained_4np_f38e2.fastq.gz	TRUE
expt01_F38E3	2974343	1880696	1307721	63.23	34.376	6.10116	8.70745	82.3985	17.7054	6.42	0.468001	0.198175	13	0.888733	unstained	4np	pi-staining-and-freezing	16	unstained_4np_f38e3.fastq.gz	TRUE
expt01_F38E4	2047290	943442	668029	46.08	34.2827	17.3458	12.1194	64.5924	16.0504	9.42	0.408343	0.168789	15	0.783051	pi_stained	4np	pi-staining-and-freezing	16	pi-stained_4np_f38e4.fastq.gz	FALSE
expt01_F38E5	2944087	761751	455435	25.87	34.3376	34.4786	13.3687	40.4783	10.2984	14.13	0.303386	0.104002	9	0.717591	pi_stained	4np	pi-staining-and-freezing	16	pi-stained_4np_f38e5.fastq.gz	FALSE
expt01_F38E6	1079617	136124	95448	12.6	34.3236	38.9946	23.527	20.2176	6.21415	19.41	0.213965	0.0391127	8	0.403976	pi_stained	4np	pi-staining-and-freezing	16	pi-stained_4np_f38e6.fastq.gz	FALSE
expt01_F38E7	2024191	180751	111655	8.92	34.3921	47.0201	19.6809	14.4324	4.93133	20.61	0.164015	0.0432059	8	0.303565	pi_stained_frozen	4np	pi-staining-and-freezing	16	pi-stained-frozen_4np_f38e7.fastq.gz	FALSE
expt01_F38E8	3711357	1375468	824137	37.06	34.3074	21.8609	14.1745	55.042	14.0339	12.01	0.40376	0.169244	14	0.785541	pi_stained_frozen	4np	pi-staining-and-freezing	16	pi-stained-frozen_4np_f38e8.fastq.gz	FALSE
expt01_F38E9	3278250	155633	86082	4.74	34.399	47.3098	23.1616	8.85133	3.61985	22.29	0.134889	0.0279481	5	0.393176	pi_stained_frozen	4np	pi-staining-and-freezing	16	pi-stained-frozen_4np_f38e9.fastq.gz	FALSE
expt01_F38F1	3975883	2208103	1485549	55.53	34.3728	10.9197	9.13499	76.5649	17.5738	7.27	0.519125	0.150348	13	0.839481	unstained	4np	pi-staining-and-freezing	16	unstained_4np_f38f1.fastq.gz	TRUE
expt01_F38F2	3982850	2532340	1847961	63.58	34.313	5.80083	6.9859	85.8012	18.9983	5.32	0.566424	0.225375	17	0.907434	unstained	4np	pi-staining-and-freezing	16	unstained_4np_f38f2.fastq.gz	TRUE
expt01_F38F4	2900606	841437	458684	29	34.3825	30.3306	14.5649	42.0672	10.7707	15.49	0.295938	0.0759808	9	0.818112	pi_stained	4np	pi-staining-and-freezing	16	pi-stained_4np_f38f4.fastq.gz	FALSE
expt01_F38F5	1900354	259523	162049	13.65	34.3856	44.1996	19.8382	20.87	6.36179	17.08	0.20896	0.0394795	8	0.744333	pi_stained	4np	pi-staining-and-freezing	16	pi-stained_4np_f38f5.fastq.gz	FALSE
expt01_F38F7	2675208	4408	2897	0.16	34.4602	45.6642	30.5454	1.74603	2.14772	23.48	0.144325	0.00108565	15	0.027027	pi_stained_frozen	4np	pi-staining-and-freezing	16	pi-stained-frozen_4np_f38f7.fastq.gz	FALSE
expt01_F38F8	1937939	631002	424066	32.56	34.3638	26.8135	14.5857	47.0053	12.2111	14.58	0.346089	0.149658	15	0.655034	pi_stained_frozen	4np	pi-staining-and-freezing	16	pi-stained-frozen_4np_f38f8.fastq.gz	FALSE
expt01_F38G1	1911927	1146821	916315	59.98	34.4035	9.60965	9.59872	77.7577	18.2514	6.8	0.422348	0.140445	11	0.899927	unstained	4np	pi-staining-and-freezing	16	unstained_4np_f38g1.fastq.gz	TRUE
expt01_F38G2	2815830	1898394	1525946	67.41	34.3538	3.85021	5.76139	90.0453	20.2305	4.38	0.549888	0.312359	18	0.87328	unstained	4np	pi-staining-and-freezing	16	unstained_4np_f38g2.fastq.gz	TRUE
expt01_F38G4	1383970	387802	280889	28.02	34.1501	25.0984	15.4448	40.876	10.3353	20.8	0.191189	0.0936005	12	0.61348	pi_stained	4np	pi-staining-and-freezing	16	pi-stained_4np_f38g4.fastq.gz	FALSE
expt01_F38G5	2394154	836	496	0.03	34.429	49.1043	28.1674	1.64099	2.07204	22.57	0.106258	0.000249406	11	0	pi_stained	4np	pi-staining-and-freezing	16	pi-stained_4np_f38g5.fastq.gz	FALSE
expt01_F38G7	2317913	390195	244172	16.83	34.3982	39.1857	17.6594	26.1543	7.25449	18.93	0.268905	0.0908571	15	0.493137	pi_stained_frozen	4np	pi-staining-and-freezing	16	pi-stained-frozen_4np_f38g7.fastq.gz	FALSE
expt01_F38G8	910382	57136	41676	6.27	34.403	44.9809	24.4152	10.6639	4.01863	21.52	0.151255	0.0212582	3	0.193927	pi_stained_frozen	4np	pi-staining-and-freezing	16	pi-stained-frozen_4np_f38g8.fastq.gz	FALSE
expt01_F38H1	2602676	1609930	1295482	61.85	34.393	5.60323	11.0057	80.3422	18.3761	6.89	0.496489	0.153854	15	0.914466	unstained	4np	pi-staining-and-freezing	16	unstained_4np_f38h1.fastq.gz	TRUE
expt01_F38H2	3452199	1905760	1651472	55.2	34.3865	2.11892	11.7768	72.675	16.2407	17.21	0.51503	0.238901	13	0.922378	unstained	4np	pi-staining-and-freezing	16	unstained_4np_f38h2.fastq.gz	TRUE
expt01_F38H4	2393133	892	512	0.03	34.434	50.9858	24.3276	1.31877	1.65072	24.53	0.0902581	0.000249406	10	0.117647	pi_stained	4np	pi-staining-and-freezing	16	pi-stained_4np_f38h4.fastq.gz	FALSE
expt01_F38H5	3044495	225723	128071	7.41	34.461	44.5519	21.8429	13.1627	4.54751	22.18	0.163573	0.0512602	8	0.348598	pi_stained	4np	pi-staining-and-freezing	16	pi-stained_4np_f38h5.fastq.gz	FALSE
expt01_F38H7	3144750	188841	105615	6	34.4411	49.6806	18.1154	9.75415	3.47088	23.72	0.120263	0.0432059	7	0.424109	pi_stained_frozen	4np	pi-staining-and-freezing	16	pi-stained-frozen_4np_f38h7.fastq.gz	FALSE
expt01_F38H8	2618683	146995	89682	5.61	34.4352	44.1039	24.5654	10.0656	3.87315	23.05	0.133043	0.0387899	6	0.355522	pi_stained_frozen	4np	pi-staining-and-freezing	16	pi-stained-frozen_4np_f38h8.fastq.gz	FALSE
expt02_F37A1	1858156	446409	351127	24.02	34.3425	1.7894	55.7895	35.8617	11.3295	11.89	0.271989	0.10698	14	0.615606	protocol_a	4np	wga-reagent-volumes	16	protocol-a_4np_f37a1.fastq.gz	TRUE
expt02_F37A2	2964067	1695532	1097240	57.2	34.3601	4.96341	8.3793	73.7913	17.295	16.8	0.50707	0.170315	14	0.711431	protocol_a	4np	wga-reagent-volumes	16	protocol-a_4np_f37a2.fastq.gz	TRUE
expt02_F37A3	1235327	438461	375152	35.49	34.3778	3.13083	7.42637	46.4223	10.5543	45.27	0.269078	0.137012	16	0.650284	protocol_b	4np	wga-reagent-volumes	16	protocol-b_4np_f37a3.fastq.gz	TRUE
expt02_F37A4	2466889	474208	293298	19.22	34.3846	12.011	27.5954	25.9972	7.60874	37.07	0.24018	0.0558082	7	0.43244	protocol_b	4np	wga-reagent-volumes	16	protocol-b_4np_f37a4.fastq.gz	TRUE
expt02_F37A5	1057846	37923	24880	3.58	34.4587	13.9495	31.889	6.12366	2.91677	49.83	0.158057	0.00657258	1	0.401786	protocol_c	4np	wga-reagent-volumes	16	protocol-c_4np_f37a5.fastq.gz	FALSE
expt02_F37A6	3187629	1236213	874766	38.78	34.4669	2.68637	17.2195	49.1648	11.5827	33.8	0.364407	0.141281	14	0.834476	protocol_c	4np	wga-reagent-volumes	16	protocol-c_4np_f37a6.fastq.gz	TRUE
expt02_F37B1	1873867	1160460	696278	61.92	34.3786	10.2144	4.18251	81.6639	18.1506	7.49	0.434981	0.11681	12	0.7473	protocol_a	4np	wga-reagent-volumes	16	protocol-a_4np_f37b1.fastq.gz	TRUE
expt02_F37B2	2849373	1788197	1009736	62.75	34.2354	6.88849	4.46229	84.015	18.7896	8.56	0.487402	0.153282	13	0.773067	protocol_a	4np	wga-reagent-volumes	16	protocol-a_4np_f37b2.fastq.gz	TRUE
expt02_F37B3	1478710	1014196	842996	68.58	34.3411	3.13346	5.53961	91.2722	20.862	5.11	0.476765	0.218949	15	0.829134	protocol_b	4np	wga-reagent-volumes	16	protocol-b_4np_f37b3.fastq.gz	TRUE
expt02_F37B4	2101160	487767	199230	23.21	34.3992	38.4974	6.30847	30.8657	7.44983	25.95	0.192892	0.0418855	8	0.313485	protocol_b	4np	wga-reagent-volumes	16	protocol-b_4np_f37b4.fastq.gz	TRUE
expt02_F37B5	697440	68149	63391	9.77	28.3755	1.51453	5.04642	18.6029	8.80715	77.04	1.43122	0.0446143	8	0.471227	protocol_c	4np	wga-reagent-volumes	16	protocol-c_4np_f37b5.fastq.gz	FALSE
expt02_F37B6	3524498	1317136	737689	37.37	34.4149	24.4062	4.29394	51.6455	12.0566	21.97	0.308838	0.149878	15	0.547475	protocol_c	4np	wga-reagent-volumes	16	protocol-c_4np_f37b6.fastq.gz	TRUE
expt02_F37C1	2230153	835048	288864	37.44	34.4382	29.0833	3.71309	46.5074	10.2475	22.97	0.300875	0.0340072	5	0.411993	protocol_a	4np	wga-reagent-volumes	16	protocol-a_4np_f37c1.fastq.gz	TRUE
expt02_F37C2	20493	3028	2047	14.77	33.8569	0.785634	7.46596	20.5338	8.16864	72.73	1.12721	0.000762888	10	0	protocol_a	4np	wga-reagent-volumes	16	protocol-a_4np_f37c2.fastq.gz	FALSE
expt02_F37C3	3644678	1615548	1020957	44.32	34.4377	5.16386	4.16527	59.664	13.4154	33.82	0.372375	0.175538	15	0.834517	protocol_b	4np	wga-reagent-volumes	16	protocol-b_4np_f37c3.fastq.gz	TRUE
expt02_F37C4	2369284	1284906	824538	54.23	34.315	12.3803	4.62009	75.8309	16.6581	10.26	0.393027	0.156744	16	0.829558	protocol_b	4np	wga-reagent-volumes	16	protocol-b_4np_f37c4.fastq.gz	TRUE
expt02_F37C5	1314073	734943	452001	55.92	34.3983	16.6893	3.68707	70.6044	15.419	11.96	0.433307	0.0630116	10	0.809546	protocol_c	4np	wga-reagent-volumes	16	protocol-c_4np_f37c5.fastq.gz	TRUE
expt02_F37C6	3144539	1799294	1049653	57.21	34.3144	8.51267	4.19472	82.252	17.4818	8.56	0.493903	0.168261	14	0.857006	protocol_c	4np	wga-reagent-volumes	16	protocol-c_4np_f37c6.fastq.gz	TRUE
expt02_F37D1	2118072	1060615	545073	50.07	34.3251	20.5501	3.48698	64.6067	14.746	13.78	0.181438	0.093894	12	0.5175	protocol_a	4np	wga-reagent-volumes	16	protocol-a_4np_f37d1.fastq.gz	TRUE
expt02_F37D2	4263188	2960864	1908597	69.45	33.6211	2.48124	3.97603	92.0984	20.2685	5.24	0.39841	0.299624	15	0.846888	protocol-a	4np	wga-reagent-volumes	16	protocol-a_4np_f37d2.fastq.gz	TRUE
expt02_F37D3	3308864	1980088	1259414	59.84	34.2382	6.3569	3.87159	85.2078	17.5997	7.65	0.28623	0.198072	16	0.867491	protocol_b	4np	wga-reagent-volumes	16	protocol-b_4np_f37d3.fastq.gz	TRUE
expt02_F37D4	4952729	1719948	591083	34.72	33.6687	29.2474	4.86699	47.9118	10.5376	20.12	0.238251	0.123427	13	0.566029	protocol-b	4np	wga-reagent-volumes	16	protocol-b_4np_f37d4.fastq.gz	TRUE
expt02_F37D5	1829285	1183720	888079	64.7	34.225	5.12265	3.50596	88.6083	18.7194	5.97	0.321765	0.187069	13	0.849424	protocol_c	4np	wga-reagent-volumes	16	protocol-c_4np_f37d5.fastq.gz	TRUE
expt02_F37D6	4754089	3364457	1748392	70.76	33.6994	4.23246	4.43944	89.4744	20.6726	6.04	0.46343	0.254805	14	0.837229	protocol-c	4np	wga-reagent-volumes	16	protocol-c_4np_f37d6.fastq.gz	TRUE
expt02_F37E1	2805035	882	415	0.03	34.4546	43.321	8.59453	0.669794	0.696746	47.95	0.0948293	5.86837e-05	3	0	protocol_a	4np	wga-reagent-volumes	16	protocol-a_4np_f37e1.fastq.gz	FALSE
expt02_F37E2	4081060	2354694	993942	57.69	33.7159	12.7136	3.96528	76.6222	17.8975	10.13	0.348607	0.142631	13	0.732462	protocol-a	4np	wga-reagent-volumes	16	protocol-a_4np_f37e2.fastq.gz	TRUE
expt02_F37E3	3192690	1981249	1325099	62.05	34.371	7.67851	5.08058	82.6374	18.6074	8.52	0.486108	0.320369	18	0.745386	protocol_b	4np	wga-reagent-volumes	16	protocol-b_4np_f37e3.fastq.gz	TRUE
expt02_F37E4	6886142	3795535	1527090	55.11	33.7202	10.5912	4.86874	77.004	17.8607	10.97	0.362725	0.218641	16	0.83198	protocol-b	4np	wga-reagent-volumes	16	protocol-b_4np_f37e4.fastq.gz	TRUE
expt02_F37E5	3446806	2377935	1629225	68.98	34.3525	4.35602	4.10349	90.2286	19.7293	5.09	0.51195	0.281565	17	0.872759	protocol_c	4np	wga-reagent-volumes	16	protocol-c_4np_f37e5.fastq.gz	TRUE
expt02_F37E6	5477856	3560904	1549828	65	33.6935	8.07848	3.6557	84.1744	18.3206	7.35	0.33836	0.188096	14	0.861633	protocol-c	4np	wga-reagent-volumes	16	protocol-c_4np_f37e6.fastq.gz	TRUE
expt02_F37F1	819860	64208	63047	7.83	27.6267	0.0136608	5.38919	18.4343	8.941	79.2	1.56026	0.00648455	1	0.0294118	protocol_a	4np	wga-reagent-volumes	16	protocol-a_4np_f37f1.fastq.gz	FALSE
expt02_F37F5	891414	58181	56956	6.52	27.6973	0.00807706	5.81851	17.5575	9.15332	80.01	1.72041	0.00445996	1	0.0263158	protocol_c	4np	wga-reagent-volumes	16	protocol-c_4np_f37f5.fastq.gz	FALSE
expt02_F37G1	2531072	1709671	1149813	67.54	34.4012	5.15295	4.34598	89.1528	20.1357	5.36	0.529419	0.163493	10	0.847272	protocol_a	4np	wga-reagent-volumes	16	protocol-a_4np_f37g1.fastq.gz	TRUE
expt02_F37G5	3193773	1786854	1049719	55.94	34.1693	7.17191	3.69316	76.2349	16.7164	16.09	0.496964	0.151008	16	0.872146	protocol_c	4np	wga-reagent-volumes	16	protocol-c_4np_f37g5.fastq.gz	TRUE
expt02_F37H1	2287176	1560877	1158745	68.24	34.383	4.16419	4.38744	90.8531	20.5374	4.68	0.605372	0.220357	16	0.79534	protocol_a	4np	wga-reagent-volumes	16	protocol-a_4np_f37h1.fastq.gz	TRUE
expt02_F37H3	2184937	1305319	845830	59.74	34.3671	10.4112	5.24487	78.6983	18.1199	9.36	0.502437	0.172031	13	0.752942	protocol_b	4np	wga-reagent-volumes	16	protocol-b_4np_f37h3.fastq.gz	TRUE
expt02_F37H5	1318785	866344	629423	65.69	34.3155	6.32067	4.50589	86.7357	19.9399	6.54	0.528365	0.150861	15	0.752796	protocol_c	4np	wga-reagent-volumes	16	protocol-c_4np_f37h5.fastq.gz	TRUE
expt03_F41A1	5762388	2429114	1791652	42.15	33.796	2.67534	31.8917	55.4916	12.7396	13.44	0.260689	0.246384	16	0.891568	unfrozen	4np	freezing-after-incubation	16	unfrozen_4np_f41a1.fastq.gz	TRUE
expt03_F41A2	6140389	1014619	786478	16.52	33.7902	1.67092	58.3015	24.5592	8.36554	19.4	0.191729	0.175391	15	0.797742	unfrozen	4np	freezing-after-incubation	16	unfrozen_4np_f41a2.fastq.gz	TRUE
expt03_F41A3	3613168	27666	25518	0.76	33.8581	0.42345	85.529	5.20096	5.37333	13.2	0.181336	0.0230774	2	0.293706	frozen-post-incubation	4np	freezing-after-incubation	16	frozen-post-incubation_4np_f41a3.fastq.gz	FALSE
expt03_F41A4	5650325	29264	22618	0.51	33.8409	2.6057	81.8166	4.83411	5.37381	15	0.146274	0.0119862	1	0.165239	frozen-post-incubation	4np	freezing-after-incubation	16	frozen-post-incubation_4np_f41a4.fastq.gz	FALSE
expt03_F41B1	5059224	1413367	1005894	27.93	33.8049	4.16326	42.0389	38.9976	10.4495	18.36	0.230844	0.163816	11	0.867634	unfrozen	4np	freezing-after-incubation	16	unfrozen_4np_f41b1.fastq.gz	TRUE
expt03_F41B2	2996098	1277778	753646	42.64	33.7347	15.6964	11.9185	63.9451	13.853	11.22	0.300391	0.108741	11	0.819347	unfrozen	4np	freezing-after-incubation	16	unfrozen_4np_f41b2.fastq.gz	TRUE
expt03_F41B3	6465672	4005185	2283313	61.94	33.8732	6.41889	12.0707	77.7686	18.3338	7.12	0.29355	0.248892	18	0.865193	frozen-post-incubation	4np	freezing-after-incubation	16	frozen-post-incubation_4np_f41b3.fastq.gz	TRUE
expt03_F41B4	4907254	832218	644428	16.95	33.8687	1.99503	62.9762	24.8829	8.20178	14.01	0.205694	0.154485	18	0.753561	frozen-post-incubation	4np	freezing-after-incubation	16	frozen-post-incubation_4np_f41b4.fastq.gz	TRUE
expt03_F41C1	4978689	945283	326587	18.98	33.7722	35.6589	17.0707	29.2406	7.62649	19.75	0.147629	0.035577	8	0.749278	unfrozen	4np	freezing-after-incubation	16	unfrozen_4np_f41c1.fastq.gz	TRUE
expt03_F41C2	5815048	3897175	2627872	67.01	33.8526	2.93337	5.82885	89.8803	19.4504	4.9	0.348095	0.365218	19	0.89612	unfrozen	4np	freezing-after-incubation	16	unfrozen_4np_f41c2.fastq.gz	TRUE
expt03_F41C3	6731874	2872781	1067179	42.67	33.8115	20.585	12.0536	57.7073	13.6918	12.2	0.219953	0.112717	13	0.721593	frozen-post-incubation	4np	freezing-after-incubation	16	frozen-post-incubation_4np_f41c3.fastq.gz	TRUE
expt03_F41C4	5693655	2463032	1031552	43.25	33.8533	21.2716	11.5518	58.0564	14.0356	12	0.267297	0.115768	12	0.800532	frozen-post-incubation	4np	freezing-after-incubation	16	frozen-post-incubation_4np_f41c4.fastq.gz	TRUE
expt03_F41D1	3324211	1896078	1293931	57.03	33.5537	7.25674	9.47843	79.3297	16.9476	6.93	0.237259	0.162349	14	0.866076	unfrozen	4np	freezing-after-incubation	16	unfrozen_4np_f41d1.fastq.gz	TRUE
expt03_F41D2	4709292	1981484	899623	42.07	33.6229	19.5832	17.4365	55.0151	13.9853	10.81	0.210583	0.118145	13	0.755122	unfrozen	4np	freezing-after-incubation	16	unfrozen_4np_f41d2.fastq.gz	TRUE
expt03_F41D3	4474251	59482	22106	1.32	33.7775	43.6195	31.7144	3.53723	2.84226	22.96	0.0804602	0.00352102	1	0.325	frozen-post-incubation	4np	freezing-after-incubation	16	frozen-post-incubation_4np_f41d3.fastq.gz	FALSE
expt03_F41D4	3742125	1812756	1123169	48.44	33.7937	9.80927	15.4955	68.8874	15.5726	8.84	0.233342	0.165664	13	0.807563	frozen-post-incubation	4np	freezing-after-incubation	16	frozen-post-incubation_4np_f41d4.fastq.gz	TRUE
expt03_F41E1	4504801	2268323	1253744	50.35	33.7456	10.7545	12.4816	71.5415	16.0548	8.36	0.291688	0.139799	16	0.809319	unfrozen	4np	freezing-after-incubation	16	unfrozen_4np_f41e1.fastq.gz	TRUE
expt03_F41E2	5336118	2513	1023	0.04	33.7385	48.6413	27.1985	1.41237	1.90997	24	0.0387358	0.000249406	9	0.117647	unfrozen	4np	freezing-after-incubation	16	unfrozen_4np_f41e2.fastq.gz	FALSE
expt03_F41E3	5409022	3081184	1642161	56.96	33.844	8.04748	14.2471	72.5441	16.067	8.38	0.308482	0.143922	16	0.872783	frozen-post-incubation	4np	freezing-after-incubation	16	frozen-post-incubation_4np_f41e3.fastq.gz	TRUE
expt03_F41E4	5133370	1841661	1162629	35.87	33.8655	5.97188	37.8819	50.0194	13.0058	9.83	0.242412	0.205995	14	0.821665	frozen-post-incubation	4np	freezing-after-incubation	16	frozen-post-incubation_4np_f41e4.fastq.gz	TRUE
expt03_F41F1	4964208	3110076	2129830	62.64	33.6739	3.11225	6.42393	87.7142	18.2142	6.16	0.362593	0.31676	18	0.87467	unfrozen	4np	freezing-after-incubation	16	unfrozen_4np_f41f1.fastq.gz	TRUE
expt03_F41F3	6565409	3220087	1552647	49.04	33.7713	10.692	12.1637	72.1913	15.7344	8.18	0.307612	0.132713	14	0.845346	frozen-post-incubation	4np	freezing-after-incubation	16	frozen-post-incubation_4np_f41f3.fastq.gz	TRUE
expt03_F41G1	4650575	1914590	1129234	41.16	33.7727	8.55997	25.1251	56.799	14.078	12.68	0.271857	0.106174	12	0.872185	unfrozen	4np	freezing-after-incubation	16	unfrozen_4np_f41g1.fastq.gz	TRUE
expt03_F41G3	4217233	2111019	1121524	50.05	33.6388	11.5216	7.4454	75.5346	16.1596	8.53	0.168308	0.14178	13	0.836507	frozen-post-incubation	4np	freezing-after-incubation	16	frozen-post-incubation_4np_f41g3.fastq.gz	TRUE
expt03_F41H1	5601755	289518	250872	5.16	33.8209	0.481846	76.5325	10.0238	5.77315	16.91	0.151951	0.126933	13	0.711627	unfrozen	4np	freezing-after-incubation	16	unfrozen_4np_f41h1.fastq.gz	FALSE
expt03_F41H3	4677965	1014349	797364	21.68	33.8084	1.9019	51.5945	33.3963	9.81594	16.91	0.225053	0.163698	14	0.837964	frozen-post-incubation	4np	freezing-after-incubation	16	frozen-post-incubation_4np_f41h3.fastq.gz	TRUE
expt04_F40A1	5107337	1138063	339646	22.28	33.5803	44.5359	7.09378	29.9708	7.88265	20.12	0.182737	0.0530794	8	0.385572	1ul-csc-pk	4np	pk-volume-titration	16	1ul-csc-pk_4np_f40a1.fastq.gz	FALSE
expt04_F40A2	3709232	1447473	860755	39.02	31.0906	8.4808	4.68728	52.411	13.6529	36.33	0.32818	0.123632	12	0.752818	1ul-mdc-pk	4np	pk-volume-titration	16	1ul-mdc-pk_4np_f40a2.fastq.gz	TRUE
expt04_F40A3	4916977	2548833	1087592	51.83	33.6912	19.591	4.11871	67.9691	15.4763	10.89	0.221232	0.123749	13	0.826912	2ul-mdc-pk	4np	pk-volume-titration	16	2ul-mdc-pk_4np_f40a3.fastq.gz	TRUE
expt04_F40A4	4627803	61620	19802	1.33	33.6928	51.4438	3.23046	2.45117	1.23056	43.02	0.187863	0.00360905	1	0.0894309	3ul-mdc-pk	4np	pk-volume-titration	16	3ul-mdc-pk_4np_f40a4.fastq.gz	FALSE
expt04_F40A5	4208050	624982	243111	14.85	33.7543	21.5706	5.31979	18.1482	4.46642	56.05	0.100806	0.0276254	7	0.454063	4ul-mdc-pk	4np	pk-volume-titration	16	4ul-mdc-pk_4np_f40a5.fastq.gz	FALSE
expt04_F40A6	2211648	6626	4462	0.29	27.2184	12.4391	2.05809	2.1317	2.62509	82.89	0.132299	0.00159913	1	0.0550459	8ul-mdc-pk	4np	pk-volume-titration	16	8ul-mdc-pk_4np_f40a6.fastq.gz	FALSE
expt04_F40B1	3751522	1728029	794164	46.06	33.7439	23.3305	4.27956	62.1626	14.3358	12.87	0.306913	0.109621	11	0.724438	1ul-csc-pk	4np	pk-volume-titration	16	1ul-csc-pk_4np_f40b1.fastq.gz	FALSE
expt04_F40B2	1851416	1888	1832	0.1	25.6389	0.051312	2.62205	2.82729	3.4143	93.9	0.0820993	0.000146709	8	0	1ul-mdc-pk	4np	pk-volume-titration	16	1ul-mdc-pk_4np_f40b2.fastq.gz	FALSE
expt04_F40B3	4195404	2268131	1036416	54.06	33.7621	18.5522	4.13851	70.4738	17.5591	9.85	0.31234	0.142616	14	0.783561	2ul-mdc-pk	4np	pk-volume-titration	16	2ul-mdc-pk_4np_f40b3.fastq.gz	TRUE
expt04_F40B4	4323181	2378315	1115823	55.01	33.7342	13.2256	3.9636	76.667	17.5283	9.21	0.352099	0.152343	11	0.790062	3ul-mdc-pk	4np	pk-volume-titration	16	3ul-mdc-pk_4np_f40b4.fastq.gz	FALSE
expt04_F40B5	4297781	2114623	906741	49.2	33.776	20.0002	4.06007	65.5614	15.619	13.07	0.29315	0.122986	14	0.758559	4ul-mdc-pk	4np	pk-volume-titration	16	4ul-mdc-pk_4np_f40b5.fastq.gz	FALSE
expt04_F40B6	4625688	226	163	0	33.7578	66.3352	3.62175	0.414682	0.655337	29.79	0.0377888	2.93419e-05	2	0	8ul-mdc-pk	4np	pk-volume-titration	16	8ul-mdc-pk_4np_f40b6.fastq.gz	FALSE
expt04_F40C1	5068984	2457317	976848	48.47	33.6688	20.8256	5.19559	63.7778	15.5898	13.12	0.275676	0.105015	13	0.791562	1ul-csc-pk	4np	pk-volume-titration	16	1ul-csc-pk_4np_f40c1.fastq.gz	FALSE
expt04_F40C2	4374485	1867336	780848	42.68	33.7052	25.8879	5.29365	58.385	14.0685	13.06	0.315829	0.0881136	13	0.713786	1ul-mdc-pk	4np	pk-volume-titration	16	1ul-mdc-pk_4np_f40c2.fastq.gz	TRUE
expt04_F40C3	3292072	306155	105318	9.29	33.722	58.2237	5.03809	12.6935	3.81415	24.66	0.23757	0.0158593	1	0.287697	2ul-mdc-pk	4np	pk-volume-titration	16	2ul-mdc-pk_4np_f40c3.fastq.gz	FALSE
expt04_F40C4	4140589	1985024	835471	47.94	33.7466	21.2635	3.86672	64.6836	15.1926	12.75	0.263392	0.108418	13	0.778349	3ul-mdc-pk	4np	pk-volume-titration	16	3ul-mdc-pk_4np_f40c4.fastq.gz	FALSE
expt04_F40C5	4500125	2354537	1000877	52.32	33.7613	13.6796	4.45487	74.3768	16.6565	10.57	0.351989	0.114492	10	0.794849	4ul-mdc-pk	4np	pk-volume-titration	16	4ul-mdc-pk_4np_f40c5.fastq.gz	FALSE
expt04_F40C6	4292602	2415500	1125125	56.27	33.7215	13.0454	3.94679	77.5714	17.8547	8.46	0.36062	0.18013	14	0.762909	8ul-mdc-pk	4np	pk-volume-titration	16	8ul-mdc-pk_4np_f40c6.fastq.gz	FALSE
expt04_F40D1	4621748	1977067	750706	42.77	33.4411	21.8656	4.16132	62.1162	13.2444	13.99	0.174176	0.0723717	11	0.812285	1ul-csc-pk	4np	pk-volume-titration	16	1ul-csc-pk_4np_f40d1.fastq.gz	FALSE
expt04_F40D2	3800756	1951670	1137191	51.34	32.7922	9.32414	4.19516	73.8832	17.2276	15.52	0.244951	0.208107	19	0.623264	1ul-mdc-pk	4np	pk-volume-titration	16	1ul-mdc-pk_4np_f40d2.fastq.gz	TRUE
expt04_F40D3	4006558	1614636	697741	40.29	33.5084	26.6972	3.4733	56.8098	12.4945	15.1	0.166727	0.0850767	10	0.774961	2ul-mdc-pk	4np	pk-volume-titration	16	2ul-mdc-pk_4np_f40d3.fastq.gz	TRUE
expt04_F40D4	3977775	1171796	434710	29.45	33.4767	35.2527	4.76143	41.8835	10.0136	19.74	0.127709	0.058625	9	0.659409	3ul-mdc-pk	4np	pk-volume-titration	16	3ul-mdc-pk_4np_f40d4.fastq.gz	FALSE
expt04_F40D5	3749790	2275424	1156437	60.68	33.5976	13.0671	3.7742	76.4381	17.3593	9.48	0.235826	0.158285	13	0.81926	4ul-mdc-pk	4np	pk-volume-titration	16	4ul-mdc-pk_4np_f40d5.fastq.gz	FALSE
expt04_F40D6	1846768	70135	56953	3.79	25.6755	3.53122	2.78853	7.99423	6.10825	84.41	0.229047	0.0258502	7	0.466515	8ul-mdc-pk	4np	pk-volume-titration	16	8ul-mdc-pk_4np_f40d6.fastq.gz	FALSE
expt04_F40E1	4691306	2238432	914385	47.71	33.6619	21.2932	4.79983	62.4048	15.6308	14.3	0.286527	0.0967548	12	0.755724	1ul-csc-pk	4np	pk-volume-titration	16	1ul-csc-pk_4np_f40e1.fastq.gz	FALSE
expt04_F40E2	3268136	224	177	0	32.4852	49.1967	7.38426	1.10769	1.99727	42.17	0.090877	4.40128e-05	3	0	1ul-mdc-pk	4np	pk-volume-titration	16	1ul-mdc-pk_4np_f40e2.fastq.gz	FALSE
expt04_F40E3	4543870	2575916	1460975	56.68	33.696	10.8076	3.84452	78.9918	17.7886	9.51	0.31691	0.184003	14	0.862223	2ul-mdc-pk	4np	pk-volume-titration	16	2ul-mdc-pk_4np_f40e3.fastq.gz	TRUE
expt04_F40E4	4497087	2426988	1165724	53.96	33.6081	15.7751	4.16366	72.5354	18.1976	10.64	0.299191	0.156187	14	0.812324	3ul-mdc-pk	4np	pk-volume-titration	16	3ul-mdc-pk_4np_f40e4.fastq.gz	FALSE
expt04_F40E5	5275435	2702943	1067790	51.23	33.7391	19.1909	4.58724	66.094	16.4371	13.07	0.323498	0.122825	15	0.798376	4ul-mdc-pk	4np	pk-volume-titration	16	4ul-mdc-pk_4np_f40e5.fastq.gz	FALSE
expt04_F40E6	4551997	1281619	383592	28.15	33.7066	38.1671	3.44089	38.0276	8.54513	21.93	0.148549	0.0412253	7	0.754804	8ul-mdc-pk	4np	pk-volume-titration	16	8ul-mdc-pk_4np_f40e6.fastq.gz	FALSE
expt04_F40F1	3964238	1826112	699890	46.06	33.5973	24.6019	5.58897	58.5696	14.5561	14.07	0.375356	0.0600628	10	0.803615	1ul-csc-pk	4np	pk-volume-titration	16	1ul-csc-pk_4np_f40f1.fastq.gz	FALSE
expt04_F40F2	4702406	2835216	1503334	60.29	33.7056	10.3796	4.65358	80.1253	18.6243	8.34	0.393795	0.146636	13	0.846723	1ul-mdc-pk	4np	pk-volume-titration	16	1ul-mdc-pk_4np_f40f2.fastq.gz	TRUE
expt04_F40F3	4684080	2278425	985957	48.64	33.7195	20.9187	4.47212	65.1071	16.1947	12.33	0.290984	0.120302	13	0.802927	2ul-mdc-pk	4np	pk-volume-titration	16	2ul-mdc-pk_4np_f40f3.fastq.gz	TRUE
expt04_F40F4	4422195	2530067	1148791	57.21	33.7333	14.2709	4.0207	73.3655	17.0638	11.3	0.336302	0.169875	15	0.653511	3ul-mdc-pk	4np	pk-volume-titration	16	3ul-mdc-pk_4np_f40f4.fastq.gz	FALSE
expt04_F40F5	5959309	2712767	867811	45.52	33.7363	24.8032	5.20529	58.6235	14.6805	14.05	0.248686	0.0955958	11	0.798956	4ul-mdc-pk	4np	pk-volume-titration	16	4ul-mdc-pk_4np_f40f5.fastq.gz	FALSE
expt04_F40F6	5568909	771412	218912	13.85	33.6986	50.096	3.35261	19.5465	4.80768	27.9	0.108603	0.0407999	8	0.43114	8ul-mdc-pk	4np	pk-volume-titration	16	8ul-mdc-pk_4np_f40f6.fastq.gz	FALSE
expt04_F40G1	4452472	2508454	1299978	56.33	33.5462	10.89	4.66324	76.3786	18.1628	11.4	0.376981	0.142205	12	0.818632	1ul-csc-pk	4np	pk-volume-titration	16	1ul-csc-pk_4np_f40g1.fastq.gz	FALSE
expt04_F40G2	4954693	2959996	1702629	59.74	33.7113	12.1491	4.84893	79.1784	19.3907	7.53	0.426867	0.19106	16	0.845043	1ul-mdc-pk	4np	pk-volume-titration	16	1ul-mdc-pk_4np_f40g2.fastq.gz	TRUE
expt04_F40G3	4980651	2514570	1129268	50.48	33.7026	16.6081	4.32469	71.1205	16.2186	10.87	0.336298	0.132743	13	0.809019	2ul-mdc-pk	4np	pk-volume-titration	16	2ul-mdc-pk_4np_f40g3.fastq.gz	TRUE
expt04_F40G4	3552464	1576499	660928	44.37	33.2739	24.9716	3.99676	57.9803	14.3413	15.41	0.194568	0.0859863	11	0.75209	3ul-mdc-pk	4np	pk-volume-titration	16	3ul-mdc-pk_4np_f40g4.fastq.gz	FALSE
expt04_F40G5	4673425	1590013	519386	34.02	33.6782	30.274	4.08307	48.0957	10.8744	19.24	0.203148	0.064156	11	0.751658	4ul-mdc-pk	4np	pk-volume-titration	16	4ul-mdc-pk_4np_f40g5.fastq.gz	FALSE
expt04_F40G6	3647343	1508449	601561	41.35	32.7129	22.6973	3.74867	52.0471	13.1825	23.79	0.312882	0.0871747	11	0.722484	8ul-mdc-pk	4np	pk-volume-titration	16	8ul-mdc-pk_4np_f40g6.fastq.gz	FALSE
expt05_F42A1	3965480	629453	505992	15.87	33.3115	6.53641	64.3735	25.9288	9.18527	7.2	0.153323	0.124864	13	0.773235	frozen-late	4np	early-freezing-test	16	frozen-late_4np_f42a1.fastq.gz	TRUE
expt05_F42A2	6394310	636477	454930	9.95	33.3148	9.16306	66.6997	18.16	8.11914	10.33	0.166146	0.0827	9	0.776832	frozen-late	4np	early-freezing-test	16	frozen-late_4np_f42a2.fastq.gz	FALSE
expt05_F42A3	6875595	1876023	1484307	27.28	33.3584	5.2977	44.8172	39.2917	10.6837	13.93	0.153542	0.241014	18	0.894509	frozen-early	4np	early-freezing-test	16	frozen-early_4np_f42a3.fastq.gz	TRUE
expt05_F42A4	6743646	222629	198806	3.3	33.392	1.26475	87.1249	8.24623	5.68295	7.36	0.156977	0.114477	12	0.761246	frozen-early	4np	early-freezing-test	16	frozen-early_4np_f42a4.fastq.gz	FALSE
expt05_F42B1	4322710	2558168	1992333	59.17	33.346	8.40852	4.66433	83.0755	19.3178	7.22	0.257637	0.312858	14	0.914889	frozen-late	4np	early-freezing-test	16	frozen-late_4np_f42b1.fastq.gz	TRUE
expt05_F42B2	5982286	3310974	2148084	55.34	33.3933	14.4396	5.34677	74.8277	18.1606	8.49	0.259766	0.224803	16	0.890296	frozen-late	4np	early-freezing-test	16	frozen-late_4np_f42b2.fastq.gz	TRUE
expt05_F42B3	6845234	2910039	1583185	42.51	33.361	28.824	4.54473	56.2573	13.3402	12.68	0.238412	0.122047	11	0.792042	frozen-early	4np	early-freezing-test	16	frozen-early_4np_f42b3.fastq.gz	TRUE
expt05_F42B4	11495415	6901920	4126815	60.04	33.3706	9.95288	4.53777	81.9039	18.7083	7.14	0.303118	0.297688	18	0.906362	frozen-early	4np	early-freezing-test	16	frozen-early_4np_f42b4.fastq.gz	TRUE
expt05_F42C1	1569315	586384	426223	37.36	33.3741	32.5204	5.84301	50.7499	12.6546	13.04	0.199831	0.099601	12	0.747827	frozen-late	4np	early-freezing-test	16	frozen-late_4np_f42c1.fastq.gz	TRUE
expt05_F42C2	5044365	2550920	1668386	50.56	33.4244	15.1465	5.48826	73.6411	17.4659	8.7	0.266632	0.24744	18	0.733665	frozen-late	4np	early-freezing-test	16	frozen-late_4np_f42c2.fastq.gz	TRUE
expt05_F42C3	5939926	3084377	2140474	51.92	33.3898	14.325	4.10819	75.5038	16.8698	9	0.255272	0.245151	16	0.900718	frozen-early	4np	early-freezing-test	16	frozen-early_4np_f42c3.fastq.gz	TRUE
expt05_F42C4	5194091	3010114	2289504	57.95	33.3988	8.21628	4.0706	81.2548	17.9853	9.77	0.294333	0.392359	19	0.802236	frozen-early	4np	early-freezing-test	16	frozen-early_4np_f42c4.fastq.gz	TRUE
expt05_F42D1	3476814	1879873	1349761	54.06	33.1085	15.2409	4.44442	74.016	17.1304	9.04	0.18724	0.209413	16	0.846714	frozen-late	4np	early-freezing-test	16	frozen-late_4np_f42d1.fastq.gz	TRUE
expt05_F42D2	3976956	1610974	1004869	40.5	33.1007	21.0663	10.758	57.0426	13.707	13.79	0.163944	0.121666	12	0.846015	frozen-late	4np	early-freezing-test	16	frozen-late_4np_f42d2.fastq.gz	TRUE
expt05_F42D3	4652733	2917729	2431146	62.71	33.1362	6.19829	3.55371	86.4023	19.2909	6.85	0.182838	0.392961	16	0.926563	frozen-early	4np	early-freezing-test	16	frozen-early_4np_f42d3.fastq.gz	TRUE
expt05_F42D4	6738693	4083274	2897284	60.59	33.1215	9.25252	3.96508	81.7077	17.9284	8.17	0.178966	0.288049	16	0.91586	frozen-early	4np	early-freezing-test	16	frozen-early_4np_f42d4.fastq.gz	TRUE
expt05_F42E1	5612877	2743326	1705988	48.87	33.3225	18.3977	5.94433	66.2796	15.4664	12.17	0.251422	0.163772	13	0.828899	frozen-late	4np	early-freezing-test	16	frozen-late_4np_f42e1.fastq.gz	TRUE
expt05_F42E2	4725628	1051326	636239	22.24	33.3029	24.36	27.7008	34.3315	9.18684	16.13	0.181012	0.07334	9	0.840968	frozen-late	4np	early-freezing-test	16	frozen-late_4np_f42e2.fastq.gz	TRUE
expt05_F42E3	7678876	4497432	3210156	58.56	33.3256	9.88809	4.2707	81.1975	18.3102	8.07	0.247679	0.325255	16	0.917952	frozen-early	4np	early-freezing-test	16	frozen-early_4np_f42e3.fastq.gz	TRUE
expt05_F42E4	4516559	2765846	2121223	61.23	33.1788	8.91121	4.40778	83.0055	19.1017	7.21	0.261039	0.286112	17	0.915086	frozen-early	4np	early-freezing-test	16	frozen-early_4np_f42e4.fastq.gz	TRUE
expt05_F42F1	2311123	1168205	870485	50.54	33.3274	19.4787	5.89547	67.553	16.6206	9.94	0.253772	0.159854	13	0.819659	frozen-late	4np	early-freezing-test	16	frozen-late_4np_f42f1.fastq.gz	TRUE
expt05_F42F3	4629970	2382270	1639678	51.45	33.3562	18.7517	4.5245	69.4522	16.1229	10.14	0.2454	0.191866	14	0.884233	frozen-early	4np	early-freezing-test	16	frozen-early_4np_f42f3.fastq.gz	TRUE
expt05_F42G1	2940525	182343	162034	6.2	33.4227	1.99018	83.7886	12.2724	7.01296	6.41	0.151877	0.112423	13	0.780112	frozen-late	4np	early-freezing-test	16	frozen-late_4np_f42g1.fastq.gz	FALSE
expt05_F42G3	6890809	4285832	3248900	62.19	33.353	7.37881	4.09645	85.1072	18.9442	6.92	0.297396	0.363883	18	0.930694	frozen-early	4np	early-freezing-test	16	frozen-early_4np_f42g3.fastq.gz	TRUE
expt05_F42H1	1543859	712982	561229	46.18	33.2418	22.3087	6.59419	61.763	15.1869	11.8	0.244841	0.105616	10	0.859425	frozen-late	4np	early-freezing-test	16	frozen-late_4np_f42h1.fastq.gz	TRUE
expt05_F42H3	5189740	2858153	2028479	55.07	33.3856	13.8363	4.34656	76.4616	17.4714	8.51	0.222438	0.2149	17	0.910705	frozen-early	4np	early-freezing-test	16	frozen-early_4np_f42h3.fastq.gz	TRUE
expt06_F43A1	6984968	170906	151491	2.44	33.4046	1.43407	84.2764	6.88373	5.38051	11.28	0.148317	0.0841525	11	0.708856	25-pcr-cycles	4np	wga-pcr-cycles-test	16	25-pcr-cycles_4np_f43a1.fastq.gz	FALSE
expt06_F43A2	6435870	40203	37802	0.62	33.3565	0.153141	89.7366	4.80803	5.18491	9.4	0.113364	0.0363546	8	0.440274	23-pcr-cycles	4np	wga-pcr-cycles-test	16	23-pcr-cycles_4np_f43a2.fastq.gz	FALSE
expt06_F43A3	7193776	11841	11102	0.16	33.4088	0.0700603	93.9238	4.60796	5.33959	5.96	0.124107	0.00350635	1	0.100418	20-pcr-cycles	4np	wga-pcr-cycles-test	16	20-pcr-cycles_4np_f43a3.fastq.gz	FALSE
expt06_F43B1	6290537	683573	493830	10.86	33.4437	7.50426	68.8363	18.1472	7.6014	9.38	0.156234	0.0751152	11	0.821484	25-pcr-cycles	4np	wga-pcr-cycles-test	16	25-pcr-cycles_4np_f43b1.fastq.gz	FALSE
expt06_F43B2	6591533	3453923	2230298	52.39	33.3145	12.476	4.39463	76.2486	17.8438	9.97	0.264338	0.244799	15	0.904471	23-pcr-cycles	4np	wga-pcr-cycles-test	16	23-pcr-cycles_4np_f43b2.fastq.gz	TRUE
expt06_F43B3	6032734	1718431	977858	28.48	32.2462	15.385	19.2698	37.4396	9.8711	29.9	0.181012	0.167058	14	0.79178	20-pcr-cycles	4np	wga-pcr-cycles-test	16	20-pcr-cycles_4np_f43b3.fastq.gz	TRUE
expt06_F43C1	4780059	2554488	1628378	53.44	33.408	16.5447	4.67942	72.53	17.2697	9.27	0.275142	0.184282	10	0.884484	25-pcr-cycles	4np	wga-pcr-cycles-test	16	25-pcr-cycles_4np_f43c1.fastq.gz	TRUE
expt06_F43C2	5768519	2955292	1923053	51.23	33.3452	15.6468	4.44911	73.8794	17.7603	9.05	0.27851	0.227121	16	0.888508	23-pcr-cycles	4np	wga-pcr-cycles-test	16	23-pcr-cycles_4np_f43c2.fastq.gz	TRUE
expt06_F43C3	4411683	1130021	615628	25.61	31.9755	27.5088	3.02894	35.1834	8.19221	35.21	0.150599	0.0963	16	0.820232	20-pcr-cycles	4np	wga-pcr-cycles-test	16	20-pcr-cycles_4np_f43c3.fastq.gz	TRUE
expt06_F43D1	5884438	3283435	2318902	55.79	33.1469	9.77571	4.50284	80.8186	18.4866	7.98	0.195514	0.279393	13	0.924123	25-pcr-cycles	4np	wga-pcr-cycles-test	16	25-pcr-cycles_4np_f43d1.fastq.gz	TRUE
expt06_F43D2	4924076	2615213	1807096	53.11	33.0375	14.1175	4.13963	75.0806	17.2571	9.61	0.181109	0.171371	13	0.920726	23-pcr-cycles	4np	wga-pcr-cycles-test	16	23-pcr-cycles_4np_f43d2.fastq.gz	TRUE
expt06_F43D3	1837343	123482	60642	6.72	28.4882	1.4411	0.786676	9.542	2.70977	88.27	0.0244918	0.0167102	2	0.168569	20-pcr-cycles	4np	wga-pcr-cycles-test	16	20-pcr-cycles_4np_f43d3.fastq.gz	FALSE
expt06_F43E2	7343509	3917023	2409085	53.33	33.2547	12.9258	4.88384	76.542	18.1427	9.09	0.27138	0.256961	16	0.891122	23-pcr-cycles	4np	wga-pcr-cycles-test	16	23-pcr-cycles_4np_f43e2.fastq.gz	TRUE
expt06_F43E3	5196933	1129318	641078	21.73	31.5341	16.6897	10.4491	29.5581	8.08469	44.25	0.175102	0.115798	11	0.798176	20-pcr-cycles	4np	wga-pcr-cycles-test	16	20-pcr-cycles_4np_f43e3.fastq.gz	TRUE
expt06_F43F1	5390552	3153090	2159622	58.49	33.3874	12.3144	4.57396	78.5226	18.6124	7.91	0.330575	0.279848	16	0.8919	25-pcr-cycles	4np	wga-pcr-cycles-test	16	25-pcr-cycles_4np_f43f1.fastq.gz	TRUE
expt06_F43F2	4818032	2582648	1696313	53.6	33.2963	13.8071	4.44827	76.077	17.8738	8.72	0.229138	0.215193	13	0.884579	23-pcr-cycles	4np	wga-pcr-cycles-test	16	23-pcr-cycles_4np_f43f2.fastq.gz	TRUE
expt06_F43F3	5113211	1518110	888447	29.68	31.3266	15.9675	2.70497	39.5023	9.61201	42.98	0.1925	0.185059	16	0.759632	20-pcr-cycles	4np	wga-pcr-cycles-test	16	20-pcr-cycles_4np_f43f3.fastq.gz	TRUE
expt07_A1	8167340	457	350	0	33.6186	64.6443	3.30917	0.51003	0.582318	31.93	0.0853397	4.40128e-05	3	0	stained-sybrgold	4np	sybrgold-test	16	stained-sybrgold_1x4np_a1.fastq.gz	FALSE
expt07_A2	8973819	3367	1883	0.03	33.7909	34.0989	27.1878	1.49132	1.67686	38.42	0.224651	0.000953611	13	0	stained-sybrgold	water-control	sybrgold-test	16	stained-sybrgold_h2o_a2.fastq.gz	FALSE
expt07_A3	7533237	4300384	2004160	57.08	33.809	17.0841	4.44128	72.4234	17.0762	9.55	0.294692	0.147135	13	0.786619	unstained	4np	sybrgold-test	16	unstained_1x4np_a3.fastq.gz	TRUE
expt07_A4	8284553	449395	130833	5.42	33.7934	49.8978	6.71449	7.99988	2.52069	36.27	0.0781454	0.0181479	4	0.455133	unstained	4np	sybrgold-test	16	unstained_4x1np_a4.fastq.gz	FALSE
expt07_B1	8518268	156576	44133	1.83	33.675	64.175	6.36432	3.38073	1.41097	26.66	0.0788305	0.0126023	1	0.151339	stained-sybrgold	4np	sybrgold-test	16	stained-sybrgold_1x4np_b1.fastq.gz	FALSE
expt07_B2	8698343	151881	48039	1.74	33.7141	66.9237	4.11678	3.20261	1.28124	26.37	0.0680129	0.0156686	1	0.120787	stained-sybrgold	4np	sybrgold-test	16	stained-sybrgold_4x1np_b2.fastq.gz	FALSE
expt07_B3	8481956	2620922	826270	30.89	33.7633	38.6389	3.73692	41.5972	10.1154	18.03	0.210446	0.0675596	12	0.493377	unstained	4np	sybrgold-test	16	unstained_1x4np_b3.fastq.gz	TRUE
expt07_B4	8976912	67550	18234	0.75	33.8215	53.8318	5.86501	1.72441	1.06874	39.01	0.186477	0.00369707	7	0.123016	unstained	4np	sybrgold-test	16	unstained_4x1np_b4.fastq.gz	FALSE
expt07_C1	8468756	98908	33231	1.16	33.6834	70.3331	3.17565	2.3717	1.13617	24.63	0.139512	0.0105337	13	0.169916	stained-sybrgold	4np	sybrgold-test	16	stained-sybrgold_1x4np_c1.fastq.gz	FALSE
expt07_C2	10352162	26370	9171	0.25	33.7294	71.7182	2.77072	0.876021	0.597744	24.97	0.0602767	0.00344767	17	0.0425532	stained-sybrgold	4np	sybrgold-test	16	stained-sybrgold_4x1np_c2.fastq.gz	FALSE
expt07_C3	10020473	3230596	1735055	32.23	33.8734	10.1682	43.2354	43.8072	12.692	7.04	0.231525	0.15918	13	0.850046	unstained	4np	sybrgold-test	16	unstained_1x4np_c3.fastq.gz	TRUE
expt07_C4	8612772	129	121	0	33.849	44.6744	1.95908	0.331506	0.350478	53.3	0.0179732	1.46709e-05	1	0	unstained	4np	sybrgold-test	16	unstained_4x1np_c4.fastq.gz	FALSE
expt07_D1	5867815	142269	61320	2.42	33.5159	66.242	4.45729	4.59906	1.61581	25.38	0.0995425	0.0234441	4	0.255945	stained-sybrgold	4np	sybrgold-test	16	stained-sybrgold_1x4np_d1.fastq.gz	FALSE
expt07_D2	8560855	885649	292702	10.34	33.5866	61.8303	2.46924	15.9807	4.15189	20.65	0.0753428	0.0619847	9	0.348402	stained-sybrgold	4np	sybrgold-test	16	stained-sybrgold_4x1np_d2.fastq.gz	FALSE
expt07_D3	7201770	3649500	1787563	50.67	33.6748	21.4536	3.5961	67.2762	15.3672	10.64	0.230942	0.117294	10	0.842777	unstained	4np	sybrgold-test	16	unstained_1x4np_d3.fastq.gz	TRUE
expt07_D4	6675064	2602717	1287147	38.99	33.7706	16.2715	4.46662	51.0198	11.839	30.75	0.164612	0.111147	11	0.733105	unstained	4np	sybrgold-test	16	unstained_4x1np_d4.fastq.gz	TRUE
expt07_E1	8267736	197588	62438	2.38	33.6242	69.1714	3.26768	4.05272	1.38337	24.15	0.103401	0.0182066	4	0.156326	stained-sybrgold	4np	sybrgold-test	16	stained-sybrgold_1x4np_e1.fastq.gz	FALSE
expt07_E2	8676337	552112	175816	6.36	33.6643	64.1388	2.92092	10.6218	2.98409	23.25	0.15141	0.0476365	8	0.224207	stained-sybrgold	4np	sybrgold-test	16	stained-sybrgold_4x1np_e2.fastq.gz	FALSE
expt07_E3	7837288	4819511	2675798	61.49	33.8296	11.5148	4.45964	80.9751	18.6029	7.02	0.378188	0.187905	14	0.88757	unstained	4np	sybrgold-test	16	unstained_1x4np_e3.fastq.gz	TRUE
expt07_E4	8392886	5360219	3025961	63.86	33.8808	9.72117	4.58885	82.4372	19.1331	7.24	0.371312	0.239899	13	0.865582	unstained	4np	sybrgold-test	16	unstained_4x1np_e4.fastq.gz	TRUE
expt07_F1	7421781	320092	97635	4.31	33.6456	67.8219	3.43686	6.72217	2.10778	22.71	0.103694	0.0222998	2	0.207237	stained-sybrgold	4np	sybrgold-test	16	stained-sybrgold_1x4np_f1.fastq.gz	FALSE
expt07_F2	9122233	235609	72807	2.58	33.6963	69.1127	2.72732	4.70946	1.58611	24.15	0.120704	0.0225346	3	0.11849	stained-sybrgold	4np	sybrgold-test	16	stained-sybrgold_4x1np_f2.fastq.gz	FALSE
expt07_F3	8892023	5469163	3314482	61.5	33.8415	8.13024	5.0515	84.8485	19.6845	6.57	0.402358	0.268771	18	0.891594	unstained	4np	sybrgold-test	16	unstained_1x4np_f3.fastq.gz	TRUE
expt07_F4	11628388	6374346	2706634	54.81	33.8955	15.8771	4.46905	74.273	17.4552	8.99	0.364108	0.183416	13	0.839066	unstained	4np	sybrgold-test	16	unstained_4x1np_f4.fastq.gz	TRUE
expt07_G1	8233964	181969	61767	2.2	33.6467	70.0911	2.88304	4.28721	1.61629	23.35	0.121496	0.0198791	2	0.185978	stained-sybrgold	4np	sybrgold-test	16	stained-sybrgold_1x4np_g1.fastq.gz	FALSE
expt07_G2	10282789	195655	61196	1.9	33.6966	65.9081	4.53257	3.7102	1.4344	26.48	0.0691154	0.0198791	3	0.132841	stained-sybrgold	4np	sybrgold-test	16	stained-sybrgold_4x1np_g2.fastq.gz	FALSE
expt07_G3	8619153	4562796	2117135	52.93	33.8139	19.1283	4.98488	69.7754	16.607	9.71	0.340241	0.129339	15	0.834392	unstained	4np	sybrgold-test	16	unstained_1x4np_g3.fastq.gz	TRUE
expt07_H1	8490653	1691528	442949	19.92	33.643	47.6059	6.57216	29.4941	8.06779	18.32	0.167182	0.0680438	15	0.541828	stained-sybrgold	4np	sybrgold-test	16	stained-sybrgold_1x4np_h1.fastq.gz	FALSE
expt07_H2	10133955	468812	128733	4.62	33.6892	65.0059	4.66926	8.30302	2.47466	22.88	0.091691	0.0315865	17	0.215513	stained-sybrgold	4np	sybrgold-test	16	stained-sybrgold_4x1np_h2.fastq.gz	FALSE
expt07_H3	9757409	5827671	2856284	59.72	33.8516	13.4845	4.69538	77.644	19.1863	8.08	0.39873	0.203412	15	0.758457	unstained	water-control	sybrgold-test	16	unstained_h2o_h3.fastq.gz	FALSE
expt08_A2-1	4232323	455110	191292	10.75	33.4433	55.2764	5.03821	17.0974	4.63928	23.9	0.130991	0.0509228	14	0.360127	eosin-h2o	4np	eosin-test	16	eosin-h2o_4np_a2-1.fastq.gz	FALSE
expt08_A3-1	4937581	1112642	495207	22.53	33.532	41.1067	4.58384	33.1736	7.72376	22.99	0.190539	0.108462	16	0.570269	eosin-etoh	4np	eosin-test	16	eosin-etoh_4np_a3-1.fastq.gz	FALSE
expt08_A4-1	5118803	8212	3271	0.16	33.6056	58.0916	5.2835	0.678496	0.62868	36.33	0.0757206	0.000762888	1	0.0769231	unstained	4np	eosin-test	16	unstained_4np_a4-1.fastq.gz	FALSE
expt08_A5-1	4873283	1197584	434098	24.57	33.6338	40.5319	6.09824	31.6555	7.40335	23.5	0.17797	0.0507174	8	0.479028	unstained	4np	eosin-test	16	unstained_4np_a5-1.fastq.gz	TRUE
expt08_A6-1	5348939	3254924	1522592	60.85	33.6591	9.91835	5.07709	80.3218	19.0054	8.4	0.260592	0.164358	14	0.855307	unstained	4np	eosin-test	16	unstained_4np_a6-1.fastq.gz	TRUE
expt08_B2-1	4228774	124586	66632	2.94	33.5105	65.4232	3.80887	4.64811	1.49971	26.68	0.063564	0.0260262	3	0.22097	eosin-h2o	4np	eosin-test	16	eosin-h2o_4np_b2-1.fastq.gz	FALSE
expt08_B3-1	5581925	491274	236162	8.8	33.5371	58.1874	4.50651	13.1644	3.1351	24.98	0.101326	0.0708019	10	0.434314	eosin-etoh	4np	eosin-test	16	eosin-etoh_4np_b3-1.fastq.gz	FALSE
expt08_B4-1	5522857	2783436	1543129	50.39	33.6051	20.2498	4.40169	67.7133	15.5145	10.66	0.269877	0.197559	15	0.786796	unstained	4np	eosin-test	16	unstained_4np_b4-1.fastq.gz	TRUE
expt08_B5-1	5517178	2936687	1422016	53.22	33.6829	18.4991	4.47998	70.5562	15.9541	9.57	0.286104	0.180423	14	0.730119	unstained	4np	eosin-test	16	unstained_4np_b5-1.fastq.gz	TRUE
expt08_B6-1	5308732	3323806	709970	62.61	33.6433	4.0014	6.72091	81.1601	18.2689	12.13	0.427295	0.0865878	11	0.517113	unstained	4np	eosin-test	16	unstained_4np_b6-1.fastq.gz	TRUE
expt08_C2-1	4675577	669117	343518	14.31	33.4675	54.2485	4.1425	21.7268	5.21205	21.14	0.119621	0.0851501	12	0.583735	eosin-h2o	4np	eosin-test	16	eosin-h2o_4np_c2-1.fastq.gz	FALSE
expt08_C3-1	4734078	988975	520522	20.89	33.4058	46.9164	4.72668	29.5534	7.15009	20.68	0.160832	0.131437	12	0.627972	eosin-etoh	4np	eosin-test	16	eosin-etoh_4np_c3-1.fastq.gz	FALSE
expt08_C4-1	5128145	1863591	979274	36.34	33.3781	32.7492	4.44049	49.0323	11.043	16.04	0.157133	0.124864	15	0.694983	unstained	4np	eosin-test	16	unstained_4np_c4-1.fastq.gz	TRUE
expt08_C5-1	4876401	2243815	1246810	46.01	33.5446	22.1284	4.27255	61.2124	14.0586	15.29	0.248194	0.153311	15	0.774258	unstained	4np	eosin-test	16	unstained_4np_c5-1.fastq.gz	TRUE
expt08_C6-1	4925920	3115878	969943	63.25	33.5877	3.5343	7.05766	83.6445	20.1176	10.14	0.339206	0.121974	13	0.679577	unstained	4np	eosin-test	16	unstained_4np_c6-1.fastq.gz	TRUE
expt08_D2-1	4822771	494398	257691	10.25	33.4954	58.6355	4.17318	15.6616	3.99801	22.59	0.114456	0.0669728	12	0.55115	eosin-h2o	4np	eosin-test	16	eosin-h2o_4np_d2-1.fastq.gz	FALSE
expt08_D3-1	5021168	549976	274974	10.95	33.4834	57.6516	4.39238	16.5747	4.43221	22.67	0.146379	0.0718729	9	0.548888	eosin-etoh	4np	eosin-test	16	eosin-etoh_4np_d3-1.fastq.gz	FALSE
expt08_D4-1	5202790	2458577	1529263	47.25	33.5422	22.198	3.95187	64.7141	14.84	11.85	0.247866	0.177034	14	0.83053	unstained	4np	eosin-test	16	unstained_4np_d4-1.fastq.gz	TRUE
expt08_D5-1	4982332	2746177	1816589	55.11	33.6083	13.8409	4.4748	75.9521	17.293	9.2	0.288017	0.280582	16	0.840627	unstained	4np	eosin-test	16	unstained_4np_d5-1.fastq.gz	TRUE
expt08_E2-1	4811429	312793	140763	6.5	33.4911	59.2674	6.15429	11.1244	3.29712	24.58	0.116721	0.044849	9	0.32352	eosin-h2o	4np	eosin-test	16	eosin-h2o_4np_e2-1.fastq.gz	FALSE
expt08_E3-1	5659517	715058	334846	12.63	33.4754	54.1303	4.79102	19.4692	5.10726	23.06	0.15208	0.090637	11	0.477015	eosin-etoh	4np	eosin-test	16	eosin-etoh_4np_e3-1.fastq.gz	FALSE
expt08_E4-1	1529505	664965	528386	43.47	32.754	20.6812	3.82771	59.8037	13.726	17.99	0.107878	0.111954	13	0.82938	unstained	4np	eosin-test	16	unstained_4np_e4-1.fastq.gz	TRUE
expt08_E5-1	5199375	3016124	2000952	58	33.5688	11.2784	4.63556	78.0624	17.8831	9.72	0.314038	0.263534	18	0.844792	unstained	4np	eosin-test	16	unstained_4np_e5-1.fastq.gz	TRUE
expt08_F2-1	4258768	94493	53033	2.21	33.4884	67.5431	3.40765	3.64593	1.20454	25.86	0.0605804	0.0238696	16	0.148125	eosin-h2o	4np	eosin-test	16	eosin-h2o_4np_f2-1.fastq.gz	FALSE
expt08_F3-1	4915325	363100	176061	7.38	33.4608	59.7889	5.32035	11.17	3.02254	24.76	0.130591	0.0541504	9	0.400975	eosin-etoh	4np	eosin-test	16	eosin-etoh_4np_f3-1.fastq.gz	FALSE
expt08_F4-1	5000548	2486956	1664369	49.73	33.4862	17.765	4.5615	70.3883	16.1092	10.9	0.292968	0.224759	15	0.827023	unstained	4np	eosin-test	16	unstained_4np_f4-1.fastq.gz	TRUE
expt08_F5-1	4903443	2351990	1373904	47.96	33.5981	22.1443	4.31294	64.3763	14.9164	12.12	0.26781	0.185176	17	0.784662	unstained	4np	eosin-test	16	unstained_4np_f5-1.fastq.gz	TRUE
expt08_G2-1	4672287	458879	241977	9.82	33.4387	51.8776	4.40897	14.8927	4.14743	30.03	0.163966	0.0706552	11	0.462002	eosin-h2o	4np	eosin-test	16	eosin-h2o_4np_g2-1.fastq.gz	FALSE
expt08_G3-1	5161657	767066	410148	14.86	33.468	41.3467	5.44513	21.9931	5.44513	32.67	0.127943	0.107509	13	0.538346	eosin-etoh	4np	eosin-test	16	eosin-etoh_4np_g3-1.fastq.gz	FALSE
expt08_G4-1	4896259	2082591	1209492	42.53	33.5058	26.9385	4.65554	57.4787	13.4933	13.84	0.233177	0.142367	15	0.780194	unstained	4np	eosin-test	16	unstained_4np_g4-1.fastq.gz	TRUE
expt08_G5-1	4392510	1563068	842676	35.58	33.5303	33.0001	4.39447	47.9866	11.181	16.75	0.204347	0.0965934	10	0.715978	unstained	4np	eosin-test	16	unstained_4np_g5-1.fastq.gz	TRUE
expt08_H2-1	4613540	431335	197045	9.34	33.3928	50.6755	12.0834	14.7056	4.28636	24.09	0.136597	0.0536956	8	0.359016	eosin-h2o	4np	eosin-test	16	eosin-h2o_4np_h2-1.fastq.gz	FALSE
expt08_H3-1	4985919	62670	29969	1.25	33.4065	64.2164	3.69538	2.24631	0.947663	30.29	0.0762142	0.0118394	16	0.101611	eosin-etoh	4np	eosin-test	16	eosin-etoh_4np_h3-1.fastq.gz	FALSE
expt08_H4-1	4536328	2442470	1786445	53.84	33.457	11.2699	4.28438	72.1808	16.3806	15.45	0.261884	0.269505	18	0.857267	unstained	4np	eosin-test	16	unstained_4np_h4-1.fastq.gz	TRUE
expt08_H5-1	4566704	2425511	1502868	53.11	33.4721	16.3049	4.38571	71.9653	16.6071	10.52	0.238726	0.166016	15	0.825468	unstained	4np	eosin-test	16	unstained_4np_h5-1.fastq.gz	TRUE
expt09_A1-2	4947540	641361	249040	12.96	33.3862	52.2427	6.21367	18.0111	4.98955	24.6	0.219865	0.0364133	6	0.400483	small-kit	4np	large-vs-small-kit	16	small-kit_4np_a1-2.fastq.gz	FALSE
expt09_A2-2	4828343	2646497	1879565	54.81	33.4424	8.09019	5.64265	76.6818	18.7393	13.17	0.307185	0.28045	18	0.892917	small-kit	4np	large-vs-small-kit	16	small-kit_4np_a2-2.fastq.gz	TRUE
expt09_A3-2	4993493	1611998	774745	32.28	33.4738	0.0400521	35.394	44.9184	11.9956	23.09	0.191249	0.0953611	13	0.531692	large-kit	4np	large-vs-small-kit	16	large-kit_4np_a3-2.fastq.gz	TRUE
expt09_A4-2	4500752	1301686	645359	28.92	33.5129	0.0269954	38.6194	40.92	10.6522	23.81	0.23696	0.0830815	11	0.516158	large-kit	4np	large-vs-small-kit	16	large-kit_4np_a4-2.fastq.gz	TRUE
expt09_B1-2	4834217	2524840	1507022	52.22	33.4206	14.6098	4.76403	74.1424	18.4356	9.97	0.284968	0.190839	15	0.819265	small-kit	4np	large-vs-small-kit	16	small-kit_4np_b1-2.fastq.gz	TRUE
expt09_B2-2	4811994	2314513	1852292	48.09	33.4378	3.92219	6.19451	64.4748	15.4065	28.39	0.389027	0.275227	14	0.912527	small-kit	4np	large-vs-small-kit	16	small-kit_4np_b2-2.fastq.gz	TRUE
expt09_B3-2	5404468	2149528	1251864	39.77	33.4989	0.0199834	31.1561	56.1084	14.3111	16.36	0.260784	0.159033	13	0.709225	large-kit	4np	large-vs-small-kit	16	large-kit_4np_b3-2.fastq.gz	TRUE
expt09_B4-2	4874830	1781258	985259	36.53	33.5214	0.0462372	34.0175	49.6668	12.5685	19.82	0.225155	0.122532	15	0.649306	large-kit	4np	large-vs-small-kit	16	large-kit_4np_b4-2.fastq.gz	TRUE
expt09_C1-2	4385747	537452	214874	12.25	33.3542	52.5176	6.52307	17.638	4.6129	24.25	0.189612	0.0353716	5	0.397345	small-kit	4np	large-vs-small-kit	16	small-kit_4np_c1-2.fastq.gz	FALSE
expt09_C2-2	4885509	2863399	1925512	58.61	33.4095	8.83807	4.78812	81.2858	18.8386	8.79	0.360062	0.255524	16	0.882184	small-kit	4np	large-vs-small-kit	16	small-kit_4np_c2-2.fastq.gz	TRUE
expt09_C3-2	4846678	1115688	521600	23.01	33.4107	0.065364	43.3423	32.0838	9.38667	27.76	0.212928	0.0553534	10	0.499602	large-kit	4np	large-vs-small-kit	16	large-kit_4np_c3-2.fastq.gz	TRUE
expt09_C4-2	4783004	3022752	2247679	63.19	33.5161	0.00903197	11.1836	84.1067	19.5301	8.44	0.265941	0.352616	17	0.915998	large-kit	4np	large-vs-small-kit	16	large-kit_4np_c4-2.fastq.gz	TRUE
expt09_D1-2	4895264	2731438	1710212	55.79	33.4838	12.1226	4.83664	77.6275	18.6319	8.96	0.330317	0.211056	15	0.872863	small-kit	4np	large-vs-small-kit	16	small-kit_4np_d1-2.fastq.gz	TRUE
expt09_D2-2	4917243	2709700	1676541	55.1	33.4597	12.6056	4.86787	76.6073	17.9428	9.39	0.317881	0.214181	15	0.84588	small-kit	4np	large-vs-small-kit	16	small-kit_4np_d2-2.fastq.gz	TRUE
expt09_D3-2	4893161	1737490	899475	35.5	33.4909	0.0490682	35.286	48.3011	12.7667	20.09	0.253352	0.113069	16	0.642663	large-kit	4np	large-vs-small-kit	16	large-kit_4np_d3-2.fastq.gz	TRUE
expt09_D4-2	4951170	4876	2527	0.09	33.4273	0.0868476	60.652	3.43351	3.98085	39.09	0.169656	0.00127637	14	0.045977	large-kit	water-control	large-vs-small-kit	16	large-kit_water-control_d4-2.fastq.gz	FALSE
expt09_E1-2	4656140	2338788	1471143	50.23	33.4758	15.2715	4.53531	72.888	17.2923	10.44	0.327051	0.195534	15	0.851891	small-kit	4np	large-vs-small-kit	16	small-kit_4np_e1-2.fastq.gz	TRUE
expt09_E2-2	4834296	2736562	1861082	56.6	33.4409	10.9666	4.81458	79.1104	18.8314	8.86	0.334608	0.261583	18	0.864722	small-kit	4np	large-vs-small-kit	16	small-kit_4np_e2-2.fastq.gz	TRUE
expt09_E3-2	4914744	1314750	638415	26.75	33.5087	0.023928	41.1521	37.6068	10.0677	24.67	0.207376	0.0721223	10	0.512408	large-kit	4np	large-vs-small-kit	16	large-kit_4np_e3-2.fastq.gz	TRUE
expt09_F1-2	4920735	2486803	1590362	50.53	33.4398	13.6671	4.80861	74.7969	17.7209	10.2	0.331594	0.163918	12	0.906113	small-kit	4np	large-vs-small-kit	16	small-kit_4np_f1-2.fastq.gz	TRUE
expt09_F2-2	4842782	2460125	1594862	50.79	33.4	16.0142	4.7417	70.626	16.9419	11.66	0.304286	0.184414	16	0.87685	small-kit	4np	large-vs-small-kit	16	small-kit_4np_f2-2.fastq.gz	TRUE
expt09_F3-2	4897666	23288	9954	0.47	33.3968	0.0560263	62.6995	3.91684	4.18997	36.68	0.147069	0.00268478	16	0.0546448	large-kit	4np	large-vs-small-kit	16	large-kit_4np_f3-2.fastq.gz	FALSE
expt09_G1-2	4401304	2379154	1597090	54.05	33.4477	13.1391	4.94452	75.2784	18.1995	10.09	0.329901	0.208092	14	0.890792	small-kit	4np	large-vs-small-kit	16	small-kit_4np_g1-2.fastq.gz	TRUE
expt09_G2-2	4481048	2161	1214	0.04	33.3222	46.9838	23.4065	1.65597	2.33684	29.01	0.264112	0.000528154	16	0.0555556	small-kit	water-control	large-vs-small-kit	16	small-kit_water-control_g2-2.fastq.gz	FALSE
expt09_G3-2	4896531	2438481	1476237	49.8	33.496	0.020014	22.3386	66.8988	16.1333	14.46	0.259181	0.189123	16	0.772399	large-kit	4np	large-vs-small-kit	16	large-kit_4np_g3-2.fastq.gz	TRUE
expt09_H1-2	3769262	2265693	1895809	60.1	33.2545	4.01645	4.26345	88.5081	20.4391	6.74	0.246996	0.306329	18	0.923084	small-kit	4np	large-vs-small-kit	16	small-kit_4np_h1-2.fastq.gz	TRUE
expt09_H2-2	4651379	1284338	736639	27.61	33.3652	0.0303134	41.1172	41.1323	11.4322	21.29	0.206131	0.112907	13	0.607069	large-kit	4np	large-vs-small-kit	16	large-kit_4np_h2-2.fastq.gz	TRUE
expt09_H3-2	4700909	2855851	2056318	60.75	33.4689	0.0079984	13.8142	80.3739	18.1094	9.62	0.291942	0.255025	16	0.909164	large-kit	4np	large-vs-small-kit	16	large-kit_4np_h3-2.fastq.gz	TRUE
expt10_A1	5478406	1544763	1247757	28.19	33.8996	8.89688	44.7564	41.832	12.1597	8.23	0.240945	0.249479	15	0.932961	unstained	4np	cresyl-violet-test	16	unstained_4np_a1.fastq.gz	TRUE
expt10_A2	13301916	1750658	1024164	13.16	33.8464	14.2499	56.0776	21.1198	7.56287	11.77	0.176973	0.127329	13	0.847563	unstained	4np	cresyl-violet-test	16	unstained_4np_a2.fastq.gz	FALSE
expt10_A3	4828289	4328	3259	0.08	33.78	28.2593	54.3851	2.76369	3.59976	16.83	0.151108	0.00234735	19	0.025	crystal-violet	4np	cresyl-violet-test	16	crystal-violet_4np_a3.fastq.gz	FALSE
expt10_A4	12826031	20261	13637	0.15	33.9023	14.5343	74.028	3.65554	4.37807	11.09	0.131731	0.00814237	19	0.0738739	crystal-violet	4np	cresyl-violet-test	16	crystal-violet_4np_a4.fastq.gz	FALSE
expt10_A5	5633957	1527463	1207953	27.11	33.8518	9.47847	42.7465	42.1969	11.6056	9.24	0.243522	0.213022	15	0.917287	cresyl-violet	4np	cresyl-violet-test	16	cresyl-violet_4np_a5.fastq.gz	TRUE
expt10_A6	4521403	1473528	1197496	32.59	33.8833	8.7394	38.2688	47.3277	12.821	9.22	0.225925	0.269212	16	0.915531	cresyl-violet	4np	cresyl-violet-test	16	cresyl-violet_4np_a6.fastq.gz	TRUE
expt10_B1	5701892	620733	462979	10.88	33.9048	14.697	55.5051	18.0639	7.0616	14.7	0.181938	0.0626742	6	0.879916	unstained	4np	cresyl-violet-test	16	unstained_4np_b1.fastq.gz	FALSE
expt10_B2	13151419	3162650	1947734	24.04	33.9029	13.2247	43.4298	36.6348	10.597	9.93	0.239883	0.209046	16	0.891992	unstained	4np	cresyl-violet-test	16	unstained_4np_b2.fastq.gz	TRUE
expt10_B3	6243972	6922	4925	0.11	33.8673	25.8922	58.7946	2.9302	3.91222	14.85	0.160858	0.00325695	1	0.0630631	crystal-violet	4np	cresyl-violet-test	16	crystal-violet_4np_b3.fastq.gz	FALSE
expt10_B4	6064971	10886	8465	0.17	33.9361	15.4487	72.3704	3.52825	4.35701	11.79	0.136785	0.00648455	19	0.0588235	crystal-violet	4np	cresyl-violet-test	16	crystal-violet_4np_b4.fastq.gz	FALSE
expt10_B5	6065585	1796399	1403795	29.61	33.8976	8.9002	42.9533	43.2389	11.8991	8.53	0.27656	0.265529	17	0.917951	cresyl-violet	4np	cresyl-violet-test	16	cresyl-violet_4np_b5.fastq.gz	TRUE
expt10_B6	4128681	912430	725058	22.09	33.9287	10.9176	48.8818	34.1807	10.0794	9.5	0.226415	0.178002	15	0.883706	cresyl-violet	4np	cresyl-violet-test	16	cresyl-violet_4np_b6.fastq.gz	TRUE
expt10_C1	6441786	915483	657876	14.21	33.9374	13.1849	59.0762	21.9199	8.12097	9.18	0.169891	0.132611	13	0.859055	unstained	4np	cresyl-violet-test	16	unstained_4np_c1.fastq.gz	FALSE
expt10_C2	6624675	1644578	1203298	24.82	33.914	12.6088	44.7526	36.7276	10.5047	9.36	0.22715	0.209853	14	0.910445	unstained	4np	cresyl-violet-test	16	unstained_4np_c2.fastq.gz	TRUE
expt10_C3	6656194	9582	7023	0.14	33.9076	17.5939	70.4118	3.57333	4.4712	11.65	0.147966	0.00509081	1	0.0432277	crystal-violet	4np	cresyl-violet-test	16	crystal-violet_4np_c3.fastq.gz	FALSE
expt10_C4	5844392	19334	14761	0.33	33.9403	15.2393	63.8737	3.46446	4.12044	20.21	0.132981	0.00950676	1	0.0632716	crystal-violet	4np	cresyl-violet-test	16	crystal-violet_4np_c4.fastq.gz	FALSE
expt10_C5	6596227	1338698	962196	20.29	33.9056	13.2636	50.6719	29.877	9.31931	9.57	0.217124	0.135501	11	0.910784	cresyl-violet	4np	cresyl-violet-test	16	cresyl-violet_4np_c5.fastq.gz	TRUE
expt10_C6	5290907	1742792	1312007	32.93	33.9314	12.0546	33.3771	49.0208	12.5434	8.95	0.272466	0.275535	15	0.898142	cresyl-violet	4np	cresyl-violet-test	16	cresyl-violet_4np_c6.fastq.gz	TRUE
expt10_D1	4754558	1049795	833171	22.07	33.7957	9.53116	52.3785	32.6791	9.76639	8.92	0.165566	0.248041	17	0.83983	unstained	4np	cresyl-violet-test	16	unstained_4np_d1.fastq.gz	TRUE
expt10_D2	4760303	40371	29604	0.84	33.7674	17.1196	68.8212	4.22696	4.14427	12.83	0.129067	0.0158446	1	0.14537	unstained	4np	cresyl-violet-test	16	unstained_4np_d2.fastq.gz	FALSE
expt10_D3	9930288	13572	8246	0.13	33.7725	20.1144	67.2293	3.10649	3.73557	12.44	0.105677	0.00457733	20	0.0448718	crystal-violet	4np	cresyl-violet-test	16	crystal-violet_4np_d3.fastq.gz	FALSE
expt10_D4	10731355	11847	8075	0.11	33.8278	14.6499	74.5688	3.46581	4.2854	10.65	0.106686	0.00561897	19	0.0522193	crystal-violet	4np	cresyl-violet-test	16	crystal-violet_4np_d4.fastq.gz	FALSE
expt10_D5	4650564	1774066	1462391	38.14	33.7622	7.12893	33.1383	55.5711	14.2437	7.79	0.216273	0.452085	20	0.81165	cresyl-violet	4np	cresyl-violet-test	16	cresyl-violet_4np_d5.fastq.gz	TRUE
expt10_D6	3930682	1052446	831085	26.77	33.8003	10.6323	45.6934	38.3631	11.0262	8.77	0.164704	0.191148	14	0.890015	cresyl-violet	4np	cresyl-violet-test	16	cresyl-violet_4np_d6.fastq.gz	TRUE
expt10_E1	7339482	1984568	1493622	27.03	33.9036	10.2495	45.2084	38.9354	11.3227	9.17	0.24766	0.248731	17	0.903799	unstained	4np	cresyl-violet-test	16	unstained_4np_e1.fastq.gz	TRUE
expt10_E2	6194068	1201791	869121	19.4	33.8649	12.8132	50.7993	29.2258	9.08363	10.5	0.223212	0.155409	12	0.881337	unstained	4np	cresyl-violet-test	16	unstained_4np_e2.fastq.gz	TRUE
expt10_E3	5081533	7416	6055	0.14	33.8668	13.255	72.4503	3.34611	4.24336	13.94	0.151549	0.00487075	17	0.060241	crystal-violet	4np	cresyl-violet-test	16	crystal-violet_4np_e3.fastq.gz	FALSE
expt10_E4	5375896	9022	7128	0.16	33.9113	14.359	74.1487	3.45541	4.34839	11.14	0.140627	0.00529621	17	0.0443213	crystal-violet	4np	cresyl-violet-test	16	crystal-violet_4np_e4.fastq.gz	FALSE
expt10_E5	5776663	1182623	894906	20.47	33.8768	10.9771	52.3484	30.8882	9.8265	9.39	0.203819	0.166398	14	0.89896	cresyl-violet	4np	cresyl-violet-test	16	cresyl-violet_4np_e5.fastq.gz	TRUE
expt10_E6	4545253	713775	548644	15.7	33.9167	11.8468	58.352	23.6748	8.40049	9.54	0.179197	0.115622	13	0.870321	cresyl-violet	4np	cresyl-violet-test	16	cresyl-violet_4np_e6.fastq.gz	TRUE
expt10_F1	6597444	1229531	982814	18.63	33.8638	7.21974	17.3536	28.2177	8.09107	48.58	0.188071	0.271691	17	0.903667	unstained	4np	cresyl-violet-test	16	unstained_4np_f1.fastq.gz	TRUE
expt10_F2	6153630	1623403	1267346	26.38	33.8846	9.04859	46.9618	38.82	11.0747	8.91	0.299235	0.249802	17	0.922065	unstained	4np	cresyl-violet-test	16	unstained_4np_f2.fastq.gz	TRUE
expt10_F3	6053475	6565	4710	0.1	33.8703	21.0766	65.1444	3.149	4.03575	13.4	0.146113	0.00350635	1	0.0334728	crystal-violet	4np	cresyl-violet-test	16	crystal-violet_4np_f3.fastq.gz	FALSE
expt10_F4	5802535	13806	10671	0.23	33.9423	14.5906	73.9715	3.57643	4.38407	10.95	0.133941	0.00733547	1	0.05	crystal-violet	4np	cresyl-violet-test	16	crystal-violet_4np_f4.fastq.gz	FALSE
expt10_F5	6265732	1311049	987844	20.92	33.9024	11.2873	50.3062	32.2742	9.83943	9.5	0.227234	0.17341	13	0.893909	cresyl-violet	4np	cresyl-violet-test	16	cresyl-violet_4np_f5.fastq.gz	TRUE
expt10_F6	4989327	929324	684106	18.62	33.9291	12.1709	52.7123	28.636	9.22866	9.9	0.232495	0.146739	12	0.870326	cresyl-violet	4np	cresyl-violet-test	16	cresyl-violet_4np_f6.fastq.gz	TRUE
expt10_G1	5999363	1116074	865317	18.6	33.9408	10.439	50.26	32.5663	9.74197	10.15	0.240024	0.157067	12	0.882309	unstained	4np	cresyl-violet-test	16	unstained_4np_g1.fastq.gz	TRUE
expt10_G2	6488205	231723	169860	3.57	33.9068	13.7799	70.5757	7.98646	5.3016	10.95	0.163296	0.0400076	6	0.747708	unstained	4np	cresyl-violet-test	16	unstained_4np_g2.fastq.gz	FALSE
expt10_G3	3351879	4862	4077	0.14	33.5662	13.8256	75.6058	3.33621	3.98438	10.4	0.0770908	0.00372642	1	0.0314961	crystal-violet	4np	cresyl-violet-test	16	crystal-violet_4np_g3.fastq.gz	FALSE
expt10_G4	5860552	9784	7597	0.16	33.9409	13.3542	75.592	3.66045	4.51013	10.74	0.150002	0.00556028	1	0.0474934	crystal-violet	4np	cresyl-violet-test	16	crystal-violet_4np_g4.fastq.gz	FALSE
expt10_G5	6062207	1398890	1064729	23.07	33.9181	10.668	49.9411	33.928	9.92745	9.05	0.219358	0.169435	16	0.910382	cresyl-violet	4np	cresyl-violet-test	16	cresyl-violet_4np_g5.fastq.gz	TRUE
expt10_G6	4001091	1319761	1069259	32.98	33.9541	10.0132	36.8287	47.9566	12.6794	8.65	0.24893	0.274904	17	0.901804	cresyl-violet	4np	cresyl-violet-test	16	cresyl-violet_4np_g6.fastq.gz	TRUE
expt10_H1	6119593	1906903	1538140	31.16	33.9542	7.68824	41.2552	45.1406	12.4758	9.43	0.254182	0.326443	17	0.918296	unstained	4np	cresyl-violet-test	16	unstained_4np_h1.fastq.gz	TRUE
expt10_H2	5965221	6559	4597	0.1	33.8983	23.2657	62.9766	3.02652	3.90561	13.41	0.138804	0.00291952	1	0.040201	none	water-control	cresyl-violet-test	16	water-control_h2.fastq.gz	FALSE
expt10_H3	5875028	9658	7492	0.16	33.9631	12.3101	69.3303	3.3572	4.13449	18.12	0.12051	0.00544292	20	0.0269542	crystal-violet	4np	cresyl-violet-test	16	crystal-violet_4np_h3.fastq.gz	FALSE
expt10_H4	5889915	10543	8184	0.17	33.971	12.3991	74.7801	3.59511	4.42352	12.56	0.134228	0.00600041	1	0.0391198	crystal-violet	4np	cresyl-violet-test	16	crystal-violet_4np_h4.fastq.gz	FALSE
expt10_H5	5781412	951237	680295	16.45	33.913	12.4177	56.0774	25.5467	8.37681	9.5	0.199639	0.123383	14	0.869084	cresyl-violet	4np	cresyl-violet-test	16	cresyl-violet_4np_h5.fastq.gz	TRUE
expt10_H6	5320878	1396886	1054928	26.25	33.9567	9.47168	47.1791	38.3848	11.2606	8.6	0.249019	0.196092	14	0.899446	cresyl-violet	4np	cresyl-violet-test	16	cresyl-violet_4np_h6.fastq.gz	TRUE
expt11_G1A1	2256568	459	358	0.02	32.8835	4.68546	9.86933	0.514718	0.60645	85.36	0.0540199	0.000293419	13	0	none	4np	full-collection-4np	16	4np_g1a1.fastq.gz	FALSE
expt11_G1A10	4791015	6582	5529	0.13	32.7042	0.214401	89.5424	5.35902	7.19445	9.39	0.167313	0.00396115	17	0.0444444	none	4np	full-collection-4np	16	4np_g1a10.fastq.gz	FALSE
expt11_G1A11	5698321	3811898	2726875	66.89	32.8681	0.858249	6.82398	90.5223	20.1668	6.15	0.3461	0.293756	17	0.917445	none	4np	full-collection-4np	16	4np_g1a11.fastq.gz	TRUE
expt11_G1A12	7171723	17787	2582	0.24	32.8945	20.9351	40.9796	2.41948	2.49177	37.8	0.0913581	0.000689534	12	0	none	4np	full-collection-4np	16	4np_g1a12.fastq.gz	FALSE
expt11_G1A2	5675064	236282	53705	4.16	32.9598	18.9488	53.4134	8.06525	4.56294	22.37	0.143628	0.00906664	1	0.0906149	none	4np	full-collection-4np	16	4np_g1a2.fastq.gz	FALSE
expt11_G1A3	6058290	3408215	2026961	56.25	32.9446	2.20506	12.7994	81.6023	19.2233	7.81	0.310118	0.24744	14	0.898553	none	4np	full-collection-4np	16	4np_g1a3.fastq.gz	TRUE
expt11_G1A4	5568241	5737	1957	0.1	32.9233	20.282	54.8138	2.51727	3.18908	24.77	0.103587	0.000586837	12	0.1	none	4np	full-collection-4np	16	4np_g1a4.fastq.gz	FALSE
expt11_G1A5	5256805	5664	2032	0.1	32.928	17.8979	56.1668	3.11035	3.67898	25.72	0.171397	0.000733547	13	0	none	4np	full-collection-4np	16	4np_g1a5.fastq.gz	FALSE
expt11_G1A6	4433011	4548	1592	0.1	32.8352	18.1864	54.3091	2.98756	3.83718	27.35	0.114143	0.000733547	17	0	none	4np	full-collection-4np	16	4np_g1a6.fastq.gz	FALSE
expt11_G1A7	5453540	8100	4101	0.14	32.8869	18.014	54.6422	2.53036	3.15866	27.11	0.143209	0.000616179	14	0.047619	none	4np	full-collection-4np	16	4np_g1a7.fastq.gz	FALSE
expt11_G1A8	5230292	10105	2124	0.19	32.8765	18.9535	57.6917	2.9667	3.66861	23.18	0.113339	0.000513483	12	0.0571429	none	4np	full-collection-4np	16	4np_g1a8.fastq.gz	FALSE
expt11_G1A9	5987029	4071624	2649451	68	32.9202	0.993145	7.11938	89.7328	20.3189	6.22	0.294636	0.270855	16	0.897953	none	4np	full-collection-4np	16	4np_g1a9.fastq.gz	TRUE
expt11_G1B1	4169683	3338	1329	0.08	32.9481	20.5199	50.4719	2.52823	2.83343	28.83	0.134973	0.000542824	13	0	none	4np	full-collection-4np	16	4np_g1b1.fastq.gz	FALSE
expt11_G1B10	5747169	6259	1698	0.1	32.8477	18.7855	53.9562	2.98032	3.24017	27.12	0.0773595	0.000704205	12	0.0416667	none	4np	full-collection-4np	16	4np_g1b10.fastq.gz	FALSE
expt11_G1B11	6014433	2949853	979569	49.04	32.8627	5.1436	19.8741	65.3465	15.5056	13.61	0.303269	0.107905	11	0.581917	none	4np	full-collection-4np	16	4np_g1b11.fastq.gz	TRUE
expt11_G1B12	5610256	3500	1239	0.06	32.9148	21.6192	51.2118	2.73098	3.22307	26.95	0.19564	0.000528154	14	0	none	4np	full-collection-4np	16	4np_g1b12.fastq.gz	FALSE
expt11_G1B2	4646228	33509	10678	0.72	32.9712	21.0594	51.8568	3.3335	3.14341	25.98	0.112866	0.00274346	1	0.0427807	none	4np	full-collection-4np	16	4np_g1b2.fastq.gz	FALSE
expt11_G1B3	6325007	3293097	1449073	52.06	32.9511	4.73321	18.4288	70.7382	16.6111	9.8	0.270924	0.151096	14	0.861734	none	4np	full-collection-4np	16	4np_g1b3.fastq.gz	TRUE
expt11_G1B4	5191558	2274209	962924	43.8	32.9297	6.04579	21.6901	64.0658	15.5973	11.98	0.254412	0.105088	12	0.824794	none	4np	full-collection-4np	16	4np_g1b4.fastq.gz	TRUE
expt11_G1B5	4631437	2390413	1169948	51.61	32.9502	5.17361	17.0057	71.3083	17.8191	10.7	0.313853	0.141178	13	0.77824	none	4np	full-collection-4np	16	4np_g1b5.fastq.gz	TRUE
expt11_G1B6	5297550	1703720	612219	32.16	32.9159	9.33129	33.4064	46.6415	11.8024	14.06	0.226104	0.0674129	9	0.699456	none	4np	full-collection-4np	16	4np_g1b6.fastq.gz	TRUE
expt11_G1B7	5725711	11475	3073	0.2	32.9395	19.4421	57.1576	2.91582	3.54199	23.25	0.091586	0.000762888	15	0.0384615	none	4np	full-collection-4np	16	4np_g1b7.fastq.gz	FALSE
expt11_G1B8	5123847	3077	1169	0.06	32.801	19.5903	54.2033	2.87256	3.94852	25.87	0.120436	0.000454799	14	0	none	4np	full-collection-4np	16	4np_g1b8.fastq.gz	FALSE
expt11_G1B9	5572455	3622556	2307790	65	32.9139	1.22702	9.38508	86.0776	19.7379	7.09	0.290426	0.143878	15	0.924952	none	4np	full-collection-4np	16	4np_g1b9.fastq.gz	TRUE
expt11_G1C1	4665362	2670095	1711290	57.23	32.8849	2.64849	12.224	79.3248	18.5264	9.76	0.302224	0.210807	12	0.88684	none	4np	full-collection-4np	16	4np_g1c1.fastq.gz	TRUE
expt11_G1C10	5605569	3457	1311	0.06	32.8301	19.0909	53.5654	2.74825	3.32567	27.17	0.0879121	0.000440128	13	0	none	4np	full-collection-4np	16	4np_g1c10.fastq.gz	FALSE
expt11_G1C11	5300277	3051	1132	0.05	32.8199	18.6649	57.3936	3.01482	3.52979	23.8	0.104994	0.000542824	17	0	none	4np	full-collection-4np	16	4np_g1c11.fastq.gz	FALSE
expt11_G1C12	1663826	1407	188	0.08	30.7575	0.00613039	0.44854	0.197194	0.110347	99.32	0.00204346	1.46709e-05	1	0	none	4np	full-collection-4np	16	4np_g1c12.fastq.gz	FALSE
expt11_G1C2	5366546	2122892	904922	39.55	32.9317	8.49861	23.7973	57.505	14.0922	13.55	0.256588	0.106599	10	0.774842	none	4np	full-collection-4np	16	4np_g1c2.fastq.gz	TRUE
expt11_G1C3	4727406	2623911	1378190	55.5	32.8118	3.30967	14.1285	77.1097	18.0705	9.2	0.266444	0.16226	14	0.847016	none	4np	full-collection-4np	16	4np_g1c3.fastq.gz	TRUE
expt11_G1C4	4072169	483737	153063	11.87	32.5928	16.8472	47.5937	18.8045	6.52927	19.73	0.156058	0.0254247	3	0.372187	none	4np	full-collection-4np	16	4np_g1c4.fastq.gz	FALSE
expt11_G1C5	5145267	2771838	1401676	53.87	32.8051	3.57624	13.7588	77.3293	17.5967	9.43	0.308263	0.175626	12	0.843455	none	4np	full-collection-4np	16	4np_g1c5.fastq.gz	TRUE
expt11_G1C6	4935167	6369	2461	0.12	32.8263	18.2817	59.5584	3.1474	3.70738	22.03	0.132052	0.000748217	15	0	none	4np	full-collection-4np	16	4np_g1c6.fastq.gz	FALSE
expt11_G1C7	5581983	3219571	1958997	57.67	32.8805	1.72353	8.57352	77.6232	17.6085	15.47	0.256824	0.283369	20	0.580274	none	4np	full-collection-4np	16	4np_g1c7.fastq.gz	TRUE
expt11_G1C8	4457885	4384	1871	0.09	32.809	20.0888	54.228	2.79211	3.4654	25.53	0.102963	0.00063085	14	0	none	4np	full-collection-4np	16	4np_g1c8.fastq.gz	FALSE
expt11_G1C9	6022530	4059602	2611993	67.4	32.792	1.22938	7.98896	88.2591	20.1662	6.58	0.307843	0.270503	18	0.865278	none	4np	full-collection-4np	16	4np_g1c9.fastq.gz	TRUE
expt11_G1D1	5385559	2961750	1652744	54.99	32.9816	3.9335	13.2393	76.9866	18.4543	9.55	0.297795	0.171489	12	0.864317	none	4np	full-collection-4np	16	4np_g1d1.fastq.gz	TRUE
expt11_G1D10	5040243	23718	19247	0.47	32.9263	0.497991	2.55344	2.00486	1.6269	95.83	0.0853132	0.00937472	1	0.112676	none	4np	full-collection-4np	16	4np_g1d10.fastq.gz	FALSE
expt11_G1D11	5178995	3286753	2063707	63.46	32.9008	1.10244	7.63176	87.0006	19.5056	8.3	0.325311	0.193803	14	0.893565	none	4np	full-collection-4np	16	4np_g1d11.fastq.gz	TRUE
expt11_G1D12	2941494	6326	387	0.21	30.9244	0.0256332	2.53177	0.659562	0.38647	96.85	0.00591535	5.86837e-05	4	0	none	4np	full-collection-4np	16	4np_g1d12.fastq.gz	FALSE
expt11_G1D2	5513989	1858191	747723	33.69	32.9725	11.36	28.6579	48.5283	12.4193	14.83	0.248367	0.121285	14	0.551591	none	4np	full-collection-4np	16	4np_g1d2.fastq.gz	TRUE
expt11_G1D3	5608492	2995051	1489486	53.4	32.9063	4.36337	16.8364	72.4179	16.6167	10.3	0.297548	0.186174	14	0.818991	none	4np	full-collection-4np	16	4np_g1d3.fastq.gz	TRUE
expt11_G1D4	5839211	3290341	1849091	56.34	32.9697	3.40991	14.5604	77.3642	18.313	8.62	0.286063	0.247939	16	0.871657	none	4np	full-collection-4np	16	4np_g1d4.fastq.gz	TRUE
expt11_G1D5	5363759	2780284	1302305	51.83	33.0173	5.08109	16.545	72.3535	17.433	9.97	0.322162	0.123177	13	0.861363	none	4np	full-collection-4np	16	4np_g1d5.fastq.gz	TRUE
expt11_G1D6	4988635	1885037	791230	37.78	32.9205	7.19934	28.9287	52.416	12.7179	14.96	0.220501	0.0783134	9	0.824466	none	4np	full-collection-4np	16	4np_g1d6.fastq.gz	TRUE
expt11_G1D7	5310488	3424064	2007794	64.47	32.9841	1.93517	9.24669	85.5746	19.3826	7	0.284437	0.147854	13	0.872792	none	4np	full-collection-4np	16	4np_g1d7.fastq.gz	TRUE
expt11_G1D8	5119482	4131	1463	0.08	32.9124	21.2757	52.6489	2.81923	3.47672	25.89	0.126517	0.000498812	14	0	none	4np	full-collection-4np	16	4np_g1d8.fastq.gz	FALSE
expt11_G1D9	5257696	2518	1064	0.04	32.9425	19.5631	55.4213	2.4314	3.09671	24.77	0.0826596	0.000396115	13	0	none	4np	full-collection-4np	16	4np_g1d9.fastq.gz	FALSE
expt11_G1E1	3952305	2074799	1368901	52.49	32.9506	2.2063	9.05089	73.5143	16.8326	18.54	0.366367	0.193069	14	0.857751	none	4np	full-collection-4np	16	4np_g1e1.fastq.gz	TRUE
expt11_G1E10	5530599	1333353	324001	24.1	32.9267	12.3283	39.0644	33.399	9.52395	18.54	0.206848	0.0364426	6	0.332126	none	4np	full-collection-4np	16	4np_g1e10.fastq.gz	TRUE
expt11_G1E11	5242422	3140730	1596884	59.9	32.8984	2.52738	11.7204	81.0278	19.3412	9.06	0.346175	0.175127	15	0.832789	none	4np	full-collection-4np	16	4np_g1e11.fastq.gz	TRUE
expt11_G1E12	5068084	2568227	940596	50.67	32.96	6.43925	16.9338	67.0319	15.9668	13.26	0.285786	0.0676477	10	0.786164	none	4np	full-collection-4np	16	4np_g1e12.fastq.gz	TRUE
expt11_G1E2	4876035	3089404	1859741	63.35	32.9735	2.67207	11.1063	83.0762	18.5286	7.13	0.321572	0.143746	14	0.865687	none	4np	full-collection-4np	16	4np_g1e2.fastq.gz	TRUE
expt11_G1E3	5570023	286385	241129	5.14	32.9796	0.645453	83.8999	10.8038	6.4666	8.76	0.144775	0.107802	14	0.686037	none	4np	full-collection-4np	16	4np_g1e3.fastq.gz	FALSE
expt11_G1E4	1302287	535331	356139	41.1	31.7404	7.04161	23.0824	58.7476	14.0123	14.39	0.189666	0.0680731	10	0.784267	none	4np	full-collection-4np	16	4np_g1e4.fastq.gz	TRUE
expt11_G1E5	4653393	2190057	1076119	47.06	32.9285	6.00955	18.7276	67.1848	15.8339	11.71	0.267652	0.106951	15	0.858848	none	4np	full-collection-4np	16	4np_g1e5.fastq.gz	TRUE
expt11_G1E6	5386588	2527309	1044690	46.91	32.9115	6.50714	19.5395	66.8127	15.6809	10.92	0.220547	0.13176	13	0.756152	none	4np	full-collection-4np	16	4np_g1e6.fastq.gz	TRUE
expt11_G1E7	5707969	2990735	1295814	52.39	32.9682	4.76932	18.1346	71.3421	16.6866	9.74	0.298582	0.0934685	11	0.792183	none	4np	full-collection-4np	16	4np_g1e7.fastq.gz	TRUE
expt11_G1E8	4580080	2634118	1364109	57.51	32.9545	4.09473	14.2286	76.1146	16.8379	9.3	0.283226	0.0867199	10	0.859076	none	4np	full-collection-4np	16	4np_g1e8.fastq.gz	TRUE
expt11_G1E9	5768293	3855193	2476734	66.83	32.9194	1.24982	8.45718	87.1408	19.5658	7.15	0.284554	0.204689	13	0.896646	none	4np	full-collection-4np	16	4np_g1e9.fastq.gz	TRUE
expt11_G1F1	4526726	3010396	2088519	66.5	32.7556	1.74464	8.35338	86.367	19.2258	7.38	0.271388	0.162319	15	0.876898	none	4np	full-collection-4np	16	4np_g1f1.fastq.gz	TRUE
expt11_G1F10	5785984	770322	184259	13.31	32.9825	14.3085	48.4838	19.6073	6.52773	20.54	0.131316	0.024031	5	0.252747	none	4np	full-collection-4np	16	4np_g1f10.fastq.gz	FALSE
expt11_G1F11	5993909	1905	897	0.03	32.8914	16.7229	47.7252	2.11113	2.59963	35.44	0.094095	0.000425457	14	0	none	4np	full-collection-4np	16	4np_g1f11.fastq.gz	FALSE
expt11_G1F12	1802901	7298	366	0.4	30.8661	0.566083	1.7282	1.33484	0.224636	96.5	0.00199677	4.40128e-05	3	0	none	4np	full-collection-4np	16	4np_g1f12.fastq.gz	FALSE
expt11_G1F2	5694043	886940	732987	15.57	32.9753	0.463482	71.3772	23.6836	8.20153	8.25	0.145151	0.141663	13	0.842171	none	4np	full-collection-4np	16	4np_g1f2.fastq.gz	TRUE
expt11_G1F3	5585257	2810908	1309006	50.32	32.9086	4.86279	18.7834	66.8679	15.985	13.19	0.262691	0.106218	11	0.881215	none	4np	full-collection-4np	16	4np_g1f3.fastq.gz	TRUE
expt11_G1F4	5700210	2332063	870385	40.91	32.8977	7.99368	25.732	56.8667	13.9244	13.06	0.24399	0.0818345	11	0.821979	none	4np	full-collection-4np	16	4np_g1f4.fastq.gz	TRUE
expt11_G1F5	6433228	3123550	1324151	48.55	32.9799	5.81476	19.5802	68.1695	16.4057	10.32	0.270593	0.10877	8	0.847586	none	4np	full-collection-4np	16	4np_g1f5.fastq.gz	TRUE
expt11_G1F6	5040595	2209091	794433	43.82	32.87	7.59533	24.8661	58.7757	13.7692	12.13	0.184502	0.0729585	11	0.776393	none	4np	full-collection-4np	16	4np_g1f6.fastq.gz	TRUE
expt11_G1F7	5220134	456324	401784	8.74	33.0048	0.282902	1.81097	11.9427	3.16871	86.65	0.316771	0.135545	14	0.834614	none	4np	full-collection-4np	16	4np_g1f7.fastq.gz	FALSE
expt11_G1F8	4523354	5165	1596	0.11	32.8835	21.4726	56.0541	2.72386	3.22228	22.37	0.0756076	0.000528154	12	0	none	4np	full-collection-4np	16	4np_g1f8.fastq.gz	FALSE
expt11_G1F9	6022791	3975763	2414478	66.01	32.93	1.58797	8.29249	86.2383	18.7866	7.57	0.257023	0.220167	15	0.860398	none	4np	full-collection-4np	16	4np_g1f9.fastq.gz	TRUE
expt11_G1G1	4239770	2480833	1569300	58.51	32.9392	2.66873	10.9087	81.199	18.7613	9.06	0.314026	0.202371	14	0.864071	none	4np	full-collection-4np	16	4np_g1g1.fastq.gz	TRUE
expt11_G1G10	5468850	3442316	2372450	62.94	32.9611	0.977533	7.28825	89.043	19.4109	6.58	0.286622	0.31497	19	0.875541	none	4np	full-collection-4np	16	4np_g1g10.fastq.gz	TRUE
expt11_G1G11	5452224	3640272	2251688	66.76	32.8985	1.23875	8.19211	88.131	19.7787	6.51	0.353065	0.231713	14	0.877865	none	4np	full-collection-4np	16	4np_g1g11.fastq.gz	TRUE
expt11_G1G12	5702503	7424	6028	0.13	32.9524	0.61273	91.9955	4.45504	5.64352	7.32	0.134941	0.00462134	1	0.0571429	none	water-control	full-collection-4np	16	water-control_g1g12.fastq.gz	FALSE
expt11_G1G2	4356346	2419884	1583184	55.54	32.8569	2.50283	14.2776	78.6128	18.4985	8.57	0.280785	0.191206	16	0.879997	none	4np	full-collection-4np	16	4np_g1g2.fastq.gz	TRUE
expt11_G1G3	4422188	1363441	556995	30.83	32.8499	8.33988	30.9059	42.6924	10.6035	21.39	0.224864	0.0810422	12	0.513396	none	4np	full-collection-4np	16	4np_g1g3.fastq.gz	TRUE
expt11_G1G4	4569778	605916	211959	13.25	32.9095	14.3412	43.6236	20.4816	6.82081	24.32	0.188237	0.0400663	7	0.320029	none	4np	full-collection-4np	16	4np_g1g4.fastq.gz	FALSE
expt11_G1G5	4111432	2409362	1521220	58.6	32.9115	2.56185	10.9524	81.7958	19.0917	8.59	0.280218	0.195608	16	0.876322	none	4np	full-collection-4np	16	4np_g1g5.fastq.gz	TRUE
expt11_G1G6	5204091	5655	1966	0.1	32.8599	19.7704	53.0811	2.6609	3.02761	27.03	0.0989219	0.000748217	15	0	none	water-control	full-collection-4np	16	water-control_g1g6.fastq.gz	FALSE
expt11_G1G7	5220379	3414371	2291657	65.4	32.887	1.29791	7.90501	88.2899	19.7496	6.64	0.302813	0.251284	14	0.893041	none	4np	full-collection-4np	16	4np_g1g7.fastq.gz	TRUE
expt11_G1G8	5176355	6874	1998	0.13	32.9056	17.4984	57.054	2.91825	3.99112	25.29	0.0964378	0.000660192	16	0	none	4np	full-collection-4np	16	4np_g1g8.fastq.gz	FALSE
expt11_G1G9	5578777	3776528	2508774	67.69	32.896	0.940555	6.79067	88.7244	19.8862	7.55	0.271024	0.24251	19	0.881549	none	4np	full-collection-4np	16	4np_g1g9.fastq.gz	TRUE
expt11_G1H1	3588317	2076289	1326284	57.86	32.8626	2.468	10.3335	83.1905	19.0788	8.31	0.322043	0.108359	13	0.910913	none	4np	full-collection-4np	16	4np_g1h1.fastq.gz	TRUE
expt11_G1H10	4874633	11740	3648	0.24	32.5684	18.3458	58.2069	3.12114	3.71521	23.01	0.0864469	0.00107098	1	0.136986	none	water-control	full-collection-4np	16	water-control_g1h10.fastq.gz	FALSE
expt11_G1H11	4911468	198800	57018	4.04	32.8063	17.9778	52.758	8.20073	4.15723	23.46	0.0788148	0.012617	1	0.17093	none	4np	full-collection-4np	16	4np_g1h11.fastq.gz	FALSE
expt11_G1H12	2434848	3027	2746	0.12	32.9349	0.0266136	87.0362	3.7673	4.68202	12.8	0.137011	0.000513483	14	0	none	gdna-control	full-collection-4np	16	gdna-control_g1h12.fastq.gz	FALSE
expt11_G1H2	3503996	2441	1172	0.06	32.7352	18.6126	56.1774	3.18534	3.89852	24.86	0.103881	0.000513483	15	0.0571429	none	water-control	full-collection-4np	16	water-control_g1h2.fastq.gz	FALSE
expt11_G1H3	4917213	2796723	1621476	56.87	32.767	2.99346	11.8762	79.7383	18.3066	9.72	0.368702	0.174159	14	0.887204	none	4np	full-collection-4np	16	4np_g1h3.fastq.gz	TRUE
expt11_G1H4	3948803	4297	1613	0.1	32.729	19.0614	56.9974	2.93426	3.3303	23.72	0.131355	0.000616179	14	0	none	water-control	full-collection-4np	16	water-control_g1h4.fastq.gz	FALSE
expt11_G1H5	3914243	1691974	854144	43.22	32.8309	6.2023	22.6362	62.1625	14.9762	12.33	0.235139	0.162525	15	0.622314	none	4np	full-collection-4np	16	4np_g1h5.fastq.gz	TRUE
expt11_G1H6	4190320	1826	1356	0.04	32.8451	0	94.3741	12.4136	17.9032	5.42	0.0811867	0.000381444	12	0	none	gdna-control	full-collection-4np	16	gdna-control_g1h6.fastq.gz	FALSE
expt11_G1H7	4687835	2933978	1585120	62.58	32.8064	2.64382	11.3152	81.6136	18.1909	8.12	0.245634	0.127373	13	0.871689	none	4np	full-collection-4np	16	4np_g1h7.fastq.gz	TRUE
expt11_G1H8	4494656	2979704	1980070	66.29	32.8386	1.36061	8.07853	87.4422	18.9043	6.68	0.198234	0.206948	18	0.835602	none	water-control	full-collection-4np	16	water-control_g1h8.fastq.gz	FALSE
expt11_G1H9	5298544	1191752	308509	22.49	32.7995	12.4073	34.5433	31.0284	8.99643	24.98	0.181049	0.0375429	8	0.388042	none	4np	full-collection-4np	16	4np_g1h9.fastq.gz	TRUE
water-control_f10h3	961482	25092	24430	2.6	31.9691	0.116486	28.798	7.69743	5.5622	67.86	3.1732	0.0033303	1	0.0969163	none	water-control	differentiation-16	16	water-control_f10h3	FALSE
water-control_f11h1	895695	19448	19259	2.17	32.6516	0.254215	28.664	4.41108	2.56526	68.61	0.822934	0.000278748	1	0	none	water-control	differentiation-16	16	water-control_f11h1	FALSE
water-control_f11h6	1052211	21269	20911	2.02	33.26	0.106632	32.1234	5.39328	3.74258	65.29	1.56185	0.00269945	1	0.0326087	none	water-control	differentiation-16	16	water-control_f11h6	FALSE
water-control_f12h2	1091902	24602	24198	2.25	31.7925	0.114845	10.7108	4.79731	2.7714	86.46	1.49601	0.00300754	1	0.356098	none	water-control	differentiation-16	16	water-control_f12h2	FALSE
water-control_f12h3	1476975	28238	27521	1.91	32.1083	0.22343	11.8905	3.97502	2.24039	85.44	1.16894	0.000704205	1	0.0833333	none	water-control	differentiation-16	16	water-control_f12h3	FALSE

## Sheet: ST3 - SLICE estimates
Organism	Cell type	Diameter (µm)	Genomic content (Mb)	Flattening (a-c/a)	Best NP	m*
Drosophila	S2	4	280	-1.5	2	156
Rat	Sperm	3	2800	-3	5	155
Human	HeLa	7	9600	-1.2	2	152
Mouse	ES	9	5000	0	3	150

## Sheet: ST4 - SLICE FDR contacts
chrom	left_anchor	right_anchor
chr1	chr1:3040000-3080000	chr1:4320000-4360000
chr1	chr1:3040000-3080000	chr1:90160000-90200000
chr1	chr1:4880000-4920000	chr1:90160000-90200000
chr1	chr1:8320000-8360000	chr1:90160000-90200000
chr1	chr1:24640000-24680000	chr1:90160000-90200000
chr1	chr1:3560000-3600000	chr1:90160000-90200000
chr1	chr1:4840000-4880000	chr1:90160000-90200000
chr1	chr1:4920000-4960000	chr1:90160000-90200000
chr1	chr1:3080000-3120000	chr1:90160000-90200000
chr1	chr1:3120000-3160000	chr1:90160000-90200000
chr1	chr1:3320000-3360000	chr1:90160000-90200000
chr1	chr1:3480000-3520000	chr1:90160000-90200000
chr1	chr1:3520000-3560000	chr1:90160000-90200000
chr1	chr1:3600000-3640000	chr1:90160000-90200000
chr1	chr1:3640000-3680000	chr1:90160000-90200000
chr1	chr1:3680000-3720000	chr1:90160000-90200000
chr1	chr1:3720000-3760000	chr1:90160000-90200000
chr1	chr1:3800000-3840000	chr1:90160000-90200000
chr1	chr1:3880000-3920000	chr1:90160000-90200000
chr1	chr1:4040000-4080000	chr1:90160000-90200000
chr1	chr1:4120000-4160000	chr1:90160000-90200000
chr1	chr1:4160000-4200000	chr1:90160000-90200000
chr1	chr1:4200000-4240000	chr1:90160000-90200000
chr1	chr1:4400000-4440000	chr1:90160000-90200000
chr1	chr1:4440000-4480000	chr1:90160000-90200000
chr1	chr1:5920000-5960000	chr1:90160000-90200000
chr1	chr1:6320000-6360000	chr1:90160000-90200000
chr1	chr1:7400000-7440000	chr1:90160000-90200000
chr1	chr1:8840000-8880000	chr1:90160000-90200000
chr1	chr1:10960000-11000000	chr1:90160000-90200000
chr1	chr1:11480000-11520000	chr1:90160000-90200000
chr1	chr1:11520000-11560000	chr1:90160000-90200000
chr1	chr1:39720000-39760000	chr1:90160000-90200000
chr1	chr1:5160000-5200000	chr1:5920000-5960000
chr1	chr1:5360000-5400000	chr1:5920000-5960000
chr1	chr1:7160000-7200000	chr1:8480000-8520000
chr1	chr1:4880000-4920000	chr1:12480000-12520000
chr1	chr1:4880000-4920000	chr1:90120000-90160000
chr1	chr1:8320000-8360000	chr1:90120000-90160000
chr1	chr1:24640000-24680000	chr1:90120000-90160000
chr1	chr1:3560000-3600000	chr1:90120000-90160000
chr1	chr1:4840000-4880000	chr1:90120000-90160000
chr1	chr1:4920000-4960000	chr1:90120000-90160000
chr1	chr1:7200000-7240000	chr1:90120000-90160000
chr1	chr1:4880000-4920000	chr1:90200000-90240000
chr1	chr1:24640000-24680000	chr1:90200000-90240000
chr1	chr1:3560000-3600000	chr1:90200000-90240000
chr1	chr1:12200000-12240000	chr1:90200000-90240000
chr1	chr1:11120000-11160000	chr1:12840000-12880000
chr1	chr1:17160000-17200000	chr1:17880000-17920000
chr1	chr1:28600000-28640000	chr1:30360000-30400000
chr1	chr1:28600000-28640000	chr1:30440000-30480000
chr1	chr1:11400000-11440000	chr1:36080000-36120000
chr1	chr1:38400000-38440000	chr1:38800000-38840000
chr1	chr1:10000000-10040000	chr1:40080000-40120000
chr1	chr1:35080000-35120000	chr1:45440000-45480000
chr1	chr1:47480000-47520000	chr1:49560000-49600000
chr1	chr1:47480000-47520000	chr1:49760000-49800000
chr1	chr1:47000000-47040000	chr1:49600000-49640000
chr1	chr1:47800000-47840000	chr1:49600000-49640000
chr1	chr1:47000000-47040000	chr1:75640000-75680000
chr1	chr1:47120000-47160000	chr1:75640000-75680000
chr1	chr1:47000000-47040000	chr1:75680000-75720000
chr1	chr1:49760000-49800000	chr1:50920000-50960000
chr1	chr1:46920000-46960000	chr1:51440000-51480000
chr1	chr1:47200000-47240000	chr1:51440000-51480000
chr1	chr1:59320000-59360000	chr1:59680000-59720000
chr1	chr1:59320000-59360000	chr1:136160000-136200000
chr1	chr1:59320000-59360000	chr1:136320000-136360000
chr1	chr1:59800000-59840000	chr1:136320000-136360000
chr1	chr1:60440000-60480000	chr1:136320000-136360000
chr1	chr1:60480000-60520000	chr1:60920000-60960000
chr1	chr1:60480000-60520000	chr1:136440000-136480000
chr1	chr1:60400000-60440000	chr1:136440000-136480000
chr1	chr1:60440000-60480000	chr1:136440000-136480000
chr1	chr1:60920000-60960000	chr1:136440000-136480000
chr1	chr1:60480000-60520000	chr1:137000000-137040000
chr1	chr1:60400000-60440000	chr1:61040000-61080000
chr1	chr1:60400000-60440000	chr1:72440000-72480000
chr1	chr1:60400000-60440000	chr1:136400000-136440000
chr1	chr1:35840000-35880000	chr1:62120000-62160000
chr1	chr1:61360000-61400000	chr1:62560000-62600000
chr1	chr1:61360000-61400000	chr1:62680000-62720000
chr1	chr1:61200000-61240000	chr1:62680000-62720000
chr1	chr1:61240000-61280000	chr1:62680000-62720000
chr1	chr1:61400000-61440000	chr1:62680000-62720000
chr1	chr1:61520000-61560000	chr1:62680000-62720000
chr1	chr1:61320000-61360000	chr1:63040000-63080000
chr1	chr1:62000000-62040000	chr1:63040000-63080000
chr1	chr1:63760000-63800000	chr1:64560000-64600000
chr1	chr1:63760000-63800000	chr1:64600000-64640000
chr1	chr1:60240000-60280000	chr1:71920000-71960000
chr1	chr1:60240000-60280000	chr1:87520000-87560000
chr1	chr1:63200000-63240000	chr1:87520000-87560000
chr1	chr1:63480000-63520000	chr1:87520000-87560000
chr1	chr1:85080000-85120000	chr1:87520000-87560000
chr1	chr1:59040000-59080000	chr1:87520000-87560000
chr1	chr1:24640000-24680000	chr1:87520000-87560000
chr1	chr1:60040000-60080000	chr1:87520000-87560000
chr1	chr1:85120000-85160000	chr1:87520000-87560000
chr1	chr1:85280000-85320000	chr1:87520000-87560000
chr1	chr1:85160000-85200000	chr1:87520000-87560000
chr1	chr1:85360000-85400000	chr1:87520000-87560000
chr1	chr1:85000000-85040000	chr1:87520000-87560000
chr1	chr1:85040000-85080000	chr1:87520000-87560000
chr1	chr1:85200000-85240000	chr1:87520000-87560000
chr1	chr1:85240000-85280000	chr1:87520000-87560000
chr1	chr1:85320000-85360000	chr1:87520000-87560000
chr1	chr1:60320000-60360000	chr1:87520000-87560000
chr1	chr1:74160000-74200000	chr1:87520000-87560000
chr1	chr1:84920000-84960000	chr1:87520000-87560000
chr1	chr1:84960000-85000000	chr1:87520000-87560000
chr1	chr1:24800000-24840000	chr1:73080000-73120000
chr1	chr1:72960000-73000000	chr1:73680000-73720000
chr1	chr1:72960000-73000000	chr1:73840000-73880000
chr1	chr1:63200000-63240000	chr1:74280000-74320000
chr1	chr1:63200000-63240000	chr1:85280000-85320000
chr1	chr1:85080000-85120000	chr1:85280000-85320000
chr1	chr1:24640000-24680000	chr1:85280000-85320000
chr1	chr1:60000000-60040000	chr1:85280000-85320000
chr1	chr1:60040000-60080000	chr1:85280000-85320000
chr1	chr1:63400000-63440000	chr1:85280000-85320000
chr1	chr1:63560000-63600000	chr1:85280000-85320000
chr1	chr1:85120000-85160000	chr1:85280000-85320000
chr1	chr1:63200000-63240000	chr1:136360000-136400000
chr1	chr1:24640000-24680000	chr1:136360000-136400000
chr1	chr1:60440000-60480000	chr1:136360000-136400000
chr1	chr1:60920000-60960000	chr1:136360000-136400000
chr1	chr1:129960000-130000000	chr1:136360000-136400000
chr1	chr1:63200000-63240000	chr1:136520000-136560000
chr1	chr1:87520000-87560000	chr1:136520000-136560000
chr1	chr1:59800000-59840000	chr1:136520000-136560000
chr1	chr1:10040000-10080000	chr1:136520000-136560000
chr1	chr1:63640000-63680000	chr1:136520000-136560000
chr1	chr1:63200000-63240000	chr1:136720000-136760000
chr1	chr1:60440000-60480000	chr1:136720000-136760000
chr1	chr1:45240000-45280000	chr1:74880000-74920000
chr1	chr1:8320000-8360000	chr1:76200000-76240000
chr1	chr1:75880000-75920000	chr1:77040000-77080000
chr1	chr1:75880000-75920000	chr1:77600000-77640000
chr1	chr1:75800000-75840000	chr1:77600000-77640000
chr1	chr1:75720000-75760000	chr1:77440000-77480000
chr1	chr1:75800000-75840000	chr1:77440000-77480000
chr1	chr1:75720000-75760000	chr1:77560000-77600000
chr1	chr1:75800000-75840000	chr1:77560000-77600000
chr1	chr1:75760000-75800000	chr1:77560000-77600000
chr1	chr1:75960000-76000000	chr1:77640000-77680000
chr1	chr1:76120000-76160000	chr1:77640000-77680000
chr1	chr1:78760000-78800000	chr1:79680000-79720000
chr1	chr1:59080000-59120000	chr1:81240000-81280000
chr1	chr1:60120000-60160000	chr1:82400000-82440000
chr1	chr1:63480000-63520000	chr1:85120000-85160000
chr1	chr1:63480000-63520000	chr1:180520000-180560000
chr1	chr1:85080000-85120000	chr1:85200000-85240000
chr1	chr1:85080000-85120000	chr1:85320000-85360000
chr1	chr1:24640000-24680000	chr1:85320000-85360000
chr1	chr1:60040000-60080000	chr1:85320000-85360000
chr1	chr1:85120000-85160000	chr1:85320000-85360000
chr1	chr1:59760000-59800000	chr1:85320000-85360000
chr1	chr1:85280000-85320000	chr1:85320000-85360000
chr1	chr1:85080000-85120000	chr1:85360000-85400000
chr1	chr1:85120000-85160000	chr1:85360000-85400000
chr1	chr1:85280000-85320000	chr1:85360000-85400000
chr1	chr1:85080000-85120000	chr1:87400000-87440000
chr1	chr1:85120000-85160000	chr1:87400000-87440000
chr1	chr1:85280000-85320000	chr1:87400000-87440000
chr1	chr1:85160000-85200000	chr1:87400000-87440000
chr1	chr1:85360000-85400000	chr1:87400000-87440000
chr1	chr1:85000000-85040000	chr1:87400000-87440000
chr1	chr1:85040000-85080000	chr1:87400000-87440000
chr1	chr1:85200000-85240000	chr1:87400000-87440000
chr1	chr1:85240000-85280000	chr1:87400000-87440000
chr1	chr1:85320000-85360000	chr1:87400000-87440000
chr1	chr1:85080000-85120000	chr1:87480000-87520000
chr1	chr1:85120000-85160000	chr1:87480000-87520000
chr1	chr1:85280000-85320000	chr1:87480000-87520000
chr1	chr1:85160000-85200000	chr1:87480000-87520000
chr1	chr1:85360000-85400000	chr1:87480000-87520000
chr1	chr1:85000000-85040000	chr1:87480000-87520000
chr1	chr1:85040000-85080000	chr1:87480000-87520000
chr1	chr1:85200000-85240000	chr1:87480000-87520000
chr1	chr1:85240000-85280000	chr1:87480000-87520000
chr1	chr1:85320000-85360000	chr1:87480000-87520000
chr1	chr1:85080000-85120000	chr1:87560000-87600000
chr1	chr1:85120000-85160000	chr1:87560000-87600000
chr1	chr1:85280000-85320000	chr1:87560000-87600000
chr1	chr1:85160000-85200000	chr1:87560000-87600000
chr1	chr1:85360000-85400000	chr1:87560000-87600000
chr1	chr1:85000000-85040000	chr1:87560000-87600000
chr1	chr1:85040000-85080000	chr1:87560000-87600000
chr1	chr1:85200000-85240000	chr1:87560000-87600000
chr1	chr1:85240000-85280000	chr1:87560000-87600000
chr1	chr1:85320000-85360000	chr1:87560000-87600000
chr1	chr1:85080000-85120000	chr1:129880000-129920000
chr1	chr1:85120000-85160000	chr1:129880000-129920000
chr1	chr1:81840000-81880000	chr1:129880000-129920000
chr1	chr1:87520000-87560000	chr1:129880000-129920000
chr1	chr1:85080000-85120000	chr1:182280000-182320000
chr1	chr1:46200000-46240000	chr1:182280000-182320000
chr1	chr1:49280000-49320000	chr1:182280000-182320000
chr1	chr1:48880000-48920000	chr1:182280000-182320000
chr1	chr1:49200000-49240000	chr1:182280000-182320000
chr1	chr1:119080000-119120000	chr1:182280000-182320000
chr1	chr1:29160000-29200000	chr1:85240000-85280000
chr1	chr1:59040000-59080000	chr1:85240000-85280000
chr1	chr1:24640000-24680000	chr1:184040000-184080000
chr1	chr1:60040000-60080000	chr1:184680000-184720000
chr1	chr1:60040000-60080000	chr1:192600000-192640000
chr1	chr1:127560000-127600000	chr1:192600000-192640000
chr1	chr1:85120000-85160000	chr1:87760000-87800000
chr1	chr1:85320000-85360000	chr1:87760000-87800000
chr1	chr1:85120000-85160000	chr1:87960000-88000000
chr1	chr1:33880000-33920000	chr1:87960000-88000000
chr1	chr1:85120000-85160000	chr1:122280000-122320000
chr1	chr1:85360000-85400000	chr1:122280000-122320000
chr1	chr1:85120000-85160000	chr1:129960000-130000000
chr1	chr1:87520000-87560000	chr1:129960000-130000000
chr1	chr1:44080000-44120000	chr1:129960000-130000000
chr1	chr1:64560000-64600000	chr1:129960000-130000000
chr1	chr1:85280000-85320000	chr1:173480000-173520000
chr1	chr1:87520000-87560000	chr1:173480000-173520000
chr1	chr1:90120000-90160000	chr1:173480000-173520000
chr1	chr1:91800000-91840000	chr1:173480000-173520000
chr1	chr1:91840000-91880000	chr1:173480000-173520000
chr1	chr1:85160000-85200000	chr1:87360000-87400000
chr1	chr1:85360000-85400000	chr1:87360000-87400000
chr1	chr1:85040000-85080000	chr1:192920000-192960000
chr1	chr1:60320000-60360000	chr1:137560000-137600000
chr1	chr1:22120000-22160000	chr1:88000000-88040000
chr1	chr1:33680000-33720000	chr1:88640000-88680000
chr1	chr1:91960000-92000000	chr1:92400000-92440000
chr1	chr1:91960000-92000000	chr1:92520000-92560000
chr1	chr1:92000000-92040000	chr1:92520000-92560000
chr1	chr1:91960000-92000000	chr1:92840000-92880000
chr1	chr1:59520000-59560000	chr1:93000000-93040000
chr1	chr1:95920000-95960000	chr1:98720000-98760000
chr1	chr1:82880000-82920000	chr1:108120000-108160000
chr1	chr1:28720000-28760000	chr1:118080000-118120000
chr1	chr1:64600000-64640000	chr1:121720000-121760000
chr1	chr1:58080000-58120000	chr1:122320000-122360000
chr1	chr1:76040000-76080000	chr1:122640000-122680000
chr1	chr1:76040000-76080000	chr1:122720000-122760000
chr1	chr1:76040000-76080000	chr1:122800000-122840000
chr1	chr1:76040000-76080000	chr1:123080000-123120000
chr1	chr1:122560000-122600000	chr1:123080000-123120000
chr1	chr1:122640000-122680000	chr1:123080000-123120000
chr1	chr1:122680000-122720000	chr1:123080000-123120000
chr1	chr1:122720000-122760000	chr1:123080000-123120000
chr1	chr1:122800000-122840000	chr1:123080000-123120000
chr1	chr1:76040000-76080000	chr1:123440000-123480000
chr1	chr1:35720000-35760000	chr1:122920000-122960000
chr1	chr1:35920000-35960000	chr1:122920000-122960000
chr1	chr1:122560000-122600000	chr1:123000000-123040000
chr1	chr1:122640000-122680000	chr1:123000000-123040000
chr1	chr1:122560000-122600000	chr1:123040000-123080000
chr1	chr1:122560000-122600000	chr1:123120000-123160000
chr1	chr1:122640000-122680000	chr1:123120000-123160000
chr1	chr1:122520000-122560000	chr1:123120000-123160000
chr1	chr1:122600000-122640000	chr1:123120000-123160000
chr1	chr1:122640000-122680000	chr1:123160000-123200000
chr1	chr1:122720000-122760000	chr1:123160000-123200000
chr1	chr1:122480000-122520000	chr1:123160000-123200000
chr1	chr1:122680000-122720000	chr1:169040000-169080000
chr1	chr1:127640000-127680000	chr1:128280000-128320000
chr1	chr1:127680000-127720000	chr1:128280000-128320000
chr1	chr1:123720000-123760000	chr1:128800000-128840000
chr1	chr1:127880000-127920000	chr1:128880000-128920000
chr1	chr1:87520000-87560000	chr1:130200000-130240000
chr1	chr1:107960000-108000000	chr1:130200000-130240000
chr1	chr1:94200000-94240000	chr1:130080000-130120000
chr1	chr1:94200000-94240000	chr1:133360000-133400000
chr1	chr1:94800000-94840000	chr1:133360000-133400000
chr1	chr1:94880000-94920000	chr1:133080000-133120000
chr1	chr1:94880000-94920000	chr1:133120000-133160000
chr1	chr1:72280000-72320000	chr1:133280000-133320000
chr1	chr1:62080000-62120000	chr1:134200000-134240000
chr1	chr1:93800000-93840000	chr1:135320000-135360000
chr1	chr1:93960000-94000000	chr1:135320000-135360000
chr1	chr1:93800000-93840000	chr1:167640000-167680000
chr1	chr1:93960000-94000000	chr1:167640000-167680000
chr1	chr1:93880000-93920000	chr1:167640000-167680000
chr1	chr1:62280000-62320000	chr1:167640000-167680000
chr1	chr1:90200000-90240000	chr1:167640000-167680000
chr1	chr1:93320000-93360000	chr1:167640000-167680000
chr1	chr1:129920000-129960000	chr1:167640000-167680000
chr1	chr1:93800000-93840000	chr1:172560000-172600000
chr1	chr1:93800000-93840000	chr1:172640000-172680000
chr1	chr1:93800000-93840000	chr1:172680000-172720000
chr1	chr1:121360000-121400000	chr1:135560000-135600000
chr1	chr1:121400000-121440000	chr1:135560000-135600000
chr1	chr1:95720000-95760000	chr1:135600000-135640000
chr1	chr1:9880000-9920000	chr1:136640000-136680000
chr1	chr1:93600000-93640000	chr1:136680000-136720000
chr1	chr1:137440000-137480000	chr1:137600000-137640000
chr1	chr1:140760000-140800000	chr1:141240000-141280000
chr1	chr1:117480000-117520000	chr1:142920000-142960000
chr1	chr1:117480000-117520000	chr1:151520000-151560000
chr1	chr1:117480000-117520000	chr1:151560000-151600000
chr1	chr1:117480000-117520000	chr1:151640000-151680000
chr1	chr1:115160000-115200000	chr1:143160000-143200000
chr1	chr1:115200000-115240000	chr1:143160000-143200000
chr1	chr1:119440000-119480000	chr1:147280000-147320000
chr1	chr1:112480000-112520000	chr1:147640000-147680000
chr1	chr1:114040000-114080000	chr1:147640000-147680000
chr1	chr1:66320000-66360000	chr1:148560000-148600000
chr1	chr1:117320000-117360000	chr1:149080000-149120000
chr1	chr1:112560000-112600000	chr1:149240000-149280000
chr1	chr1:47360000-47400000	chr1:149720000-149760000
chr1	chr1:117040000-117080000	chr1:149760000-149800000
chr1	chr1:123080000-123120000	chr1:149840000-149880000
chr1	chr1:63680000-63720000	chr1:153520000-153560000
chr1	chr1:58560000-58600000	chr1:153960000-154000000
chr1	chr1:58600000-58640000	chr1:153960000-154000000
chr1	chr1:58640000-58680000	chr1:153960000-154000000
chr1	chr1:159600000-159640000	chr1:160160000-160200000
chr1	chr1:139200000-139240000	chr1:161240000-161280000
chr1	chr1:161320000-161360000	chr1:161920000-161960000
chr1	chr1:145000000-145040000	chr1:162720000-162760000
chr1	chr1:59360000-59400000	chr1:164400000-164440000
chr1	chr1:60200000-60240000	chr1:167120000-167160000
chr1	chr1:93640000-93680000	chr1:167440000-167480000
chr1	chr1:93880000-93920000	chr1:167440000-167480000
chr1	chr1:93880000-93920000	chr1:167680000-167720000
chr1	chr1:94000000-94040000	chr1:167680000-167720000
chr1	chr1:93880000-93920000	chr1:167720000-167760000
chr1	chr1:121280000-121320000	chr1:167600000-167640000
chr1	chr1:121280000-121320000	chr1:171880000-171920000
chr1	chr1:169880000-169920000	chr1:171880000-171920000
chr1	chr1:169960000-170000000	chr1:171880000-171920000
chr1	chr1:170000000-170040000	chr1:171880000-171920000
chr1	chr1:94000000-94040000	chr1:167760000-167800000
chr1	chr1:135560000-135600000	chr1:168000000-168040000
chr1	chr1:59880000-59920000	chr1:168120000-168160000
chr1	chr1:121080000-121120000	chr1:169320000-169360000
chr1	chr1:93760000-93800000	chr1:169800000-169840000
chr1	chr1:93760000-93800000	chr1:181800000-181840000
chr1	chr1:46200000-46240000	chr1:181800000-181840000
chr1	chr1:49280000-49320000	chr1:181800000-181840000
chr1	chr1:127960000-128000000	chr1:181800000-181840000
chr1	chr1:93760000-93800000	chr1:182240000-182280000
chr1	chr1:48840000-48880000	chr1:182240000-182280000
chr1	chr1:49240000-49280000	chr1:182240000-182280000
chr1	chr1:91800000-91840000	chr1:181920000-181960000
chr1	chr1:173480000-173520000	chr1:173520000-173560000
chr1	chr1:174560000-174600000	chr1:175360000-175400000
chr1	chr1:176560000-176600000	chr1:177200000-177240000
chr1	chr1:13680000-13720000	chr1:180600000-180640000
chr1	chr1:92600000-92640000	chr1:180600000-180640000
chr1	chr1:13160000-13200000	chr1:181120000-181160000
chr1	chr1:46200000-46240000	chr1:182200000-182240000
chr1	chr1:48720000-48760000	chr1:182200000-182240000
chr1	chr1:48760000-48800000	chr1:182200000-182240000
chr1	chr1:64760000-64800000	chr1:182200000-182240000
chr1	chr1:49280000-49320000	chr1:182360000-182400000
chr1	chr1:93160000-93200000	chr1:181880000-181920000
chr1	chr1:93200000-93240000	chr1:181880000-181920000
chr1	chr1:93160000-93200000	chr1:183840000-183880000
chr1	chr1:49240000-49280000	chr1:182520000-182560000
chr1	chr1:92840000-92880000	chr1:182320000-182360000
chr1	chr1:93560000-93600000	chr1:182320000-182360000
chr1	chr1:93240000-93280000	chr1:182480000-182520000
chr1	chr1:93360000-93400000	chr1:182480000-182520000
chr1	chr1:20680000-20720000	chr1:183560000-183600000
chr1	chr1:183240000-183280000	chr1:183640000-183680000
chr1	chr1:121000000-121040000	chr1:183880000-183920000
chr1	chr1:121000000-121040000	chr1:184240000-184280000
chr1	chr1:121000000-121040000	chr1:184360000-184400000
chr1	chr1:59280000-59320000	chr1:184360000-184400000
chr1	chr1:121000000-121040000	chr1:184400000-184440000
chr1	chr1:22800000-22840000	chr1:191520000-191560000
chr1	chr1:135680000-135720000	chr1:192720000-192760000
chr1	chr1:135720000-135760000	chr1:192720000-192760000
chr1	chr1:135800000-135840000	chr1:192720000-192760000
chr1	chr1:166240000-166280000	chr1:193320000-193360000
chr1	chr1:195000000-195040000	chr1:196360000-196400000
chr10	chr10:5200000-5240000	chr10:5680000-5720000
chr10	chr10:3040000-3080000	chr10:7320000-7360000
chr10	chr10:3080000-3120000	chr10:7320000-7360000
chr10	chr10:3040000-3080000	chr10:7360000-7400000
chr10	chr10:3080000-3120000	chr10:7360000-7400000
chr10	chr10:3120000-3160000	chr10:7360000-7400000
chr10	chr10:3480000-3520000	chr10:7360000-7400000
chr10	chr10:3040000-3080000	chr10:7400000-7440000
chr10	chr10:3080000-3120000	chr10:7400000-7440000
chr10	chr10:3480000-3520000	chr10:7400000-7440000
chr10	chr10:3520000-3560000	chr10:7400000-7440000
chr10	chr10:3040000-3080000	chr10:7440000-7480000
chr10	chr10:3080000-3120000	chr10:7440000-7480000
chr10	chr10:3040000-3080000	chr10:7480000-7520000
chr10	chr10:3080000-3120000	chr10:7480000-7520000
chr10	chr10:3040000-3080000	chr10:7520000-7560000
chr10	chr10:3080000-3120000	chr10:7520000-7560000
chr10	chr10:3160000-3200000	chr10:7520000-7560000
chr10	chr10:3040000-3080000	chr10:7560000-7600000
chr10	chr10:3080000-3120000	chr10:7560000-7600000
chr10	chr10:3480000-3520000	chr10:7560000-7600000
chr10	chr10:3520000-3560000	chr10:7560000-7600000
chr10	chr10:3160000-3200000	chr10:7560000-7600000
chr10	chr10:3200000-3240000	chr10:7560000-7600000
chr10	chr10:3280000-3320000	chr10:7560000-7600000
chr10	chr10:3320000-3360000	chr10:7560000-7600000
chr10	chr10:3440000-3480000	chr10:7560000-7600000
chr10	chr10:3040000-3080000	chr10:7600000-7640000
chr10	chr10:3080000-3120000	chr10:7600000-7640000
chr10	chr10:3040000-3080000	chr10:7640000-7680000
chr10	chr10:3080000-3120000	chr10:7640000-7680000
chr10	chr10:3040000-3080000	chr10:7680000-7720000
chr10	chr10:3080000-3120000	chr10:7680000-7720000
chr10	chr10:3040000-3080000	chr10:7720000-7760000
chr10	chr10:3080000-3120000	chr10:7720000-7760000
chr10	chr10:3040000-3080000	chr10:7760000-7800000
chr10	chr10:3080000-3120000	chr10:7760000-7800000
chr10	chr10:3400000-3440000	chr10:7760000-7800000
chr10	chr10:3040000-3080000	chr10:7800000-7840000
chr10	chr10:3080000-3120000	chr10:7800000-7840000
chr10	chr10:3120000-3160000	chr10:7800000-7840000
chr10	chr10:3040000-3080000	chr10:7840000-7880000
chr10	chr10:3080000-3120000	chr10:7840000-7880000
chr10	chr10:3120000-3160000	chr10:7840000-7880000
chr10	chr10:3040000-3080000	chr10:7880000-7920000
chr10	chr10:3080000-3120000	chr10:7880000-7920000
chr10	chr10:3120000-3160000	chr10:7880000-7920000
chr10	chr10:3040000-3080000	chr10:7920000-7960000
chr10	chr10:3040000-3080000	chr10:8000000-8040000
chr10	chr10:3080000-3120000	chr10:8000000-8040000
chr10	chr10:3040000-3080000	chr10:8200000-8240000
chr10	chr10:3040000-3080000	chr10:8400000-8440000
chr10	chr10:3040000-3080000	chr10:8440000-8480000
chr10	chr10:3040000-3080000	chr10:8720000-8760000
chr10	chr10:3040000-3080000	chr10:11160000-11200000
chr10	chr10:3040000-3080000	chr10:42200000-42240000
chr10	chr10:3080000-3120000	chr10:8160000-8200000
chr10	chr10:3120000-3160000	chr10:8160000-8200000
chr10	chr10:3120000-3160000	chr10:8080000-8120000
chr10	chr10:3120000-3160000	chr10:12480000-12520000
chr10	chr10:3440000-3480000	chr10:15000000-15040000
chr10	chr10:3440000-3480000	chr10:15480000-15520000
chr10	chr10:9640000-9680000	chr10:10800000-10840000
chr10	chr10:7720000-7760000	chr10:12160000-12200000
chr10	chr10:15600000-15640000	chr10:17040000-17080000
chr10	chr10:14320000-14360000	chr10:17480000-17520000
chr10	chr10:15240000-15280000	chr10:17480000-17520000
chr10	chr10:15240000-15280000	chr10:17560000-17600000
chr10	chr10:15040000-15080000	chr10:17520000-17560000
chr10	chr10:15680000-15720000	chr10:17680000-17720000
chr10	chr10:15680000-15720000	chr10:17800000-17840000
chr10	chr10:15000000-15040000	chr10:17800000-17840000
chr10	chr10:15680000-15720000	chr10:17840000-17880000
chr10	chr10:20200000-20240000	chr10:20560000-20600000
chr10	chr10:20200000-20240000	chr10:20640000-20680000
chr10	chr10:20120000-20160000	chr10:20680000-20720000
chr10	chr10:20760000-20800000	chr10:20920000-20960000
chr10	chr10:21240000-21280000	chr10:21560000-21600000
chr10	chr10:21320000-21360000	chr10:21560000-21600000
chr10	chr10:21240000-21280000	chr10:21600000-21640000
chr10	chr10:21240000-21280000	chr10:21760000-21800000
chr10	chr10:21320000-21360000	chr10:21760000-21800000
chr10	chr10:21200000-21240000	chr10:21760000-21800000
chr10	chr10:21320000-21360000	chr10:21720000-21760000
chr10	chr10:21200000-21240000	chr10:21720000-21760000
chr10	chr10:21920000-21960000	chr10:22080000-22120000
chr10	chr10:21920000-21960000	chr10:22120000-22160000
chr10	chr10:23560000-23600000	chr10:24240000-24280000
chr10	chr10:23560000-23600000	chr10:39200000-39240000
chr10	chr10:6800000-6840000	chr10:27920000-27960000
chr10	chr10:18320000-18360000	chr10:28400000-28440000
chr10	chr10:10960000-11000000	chr10:29320000-29360000
chr10	chr10:36920000-36960000	chr10:37480000-37520000
chr10	chr10:36920000-36960000	chr10:38960000-39000000
chr10	chr10:36760000-36800000	chr10:38960000-39000000
chr10	chr10:37200000-37240000	chr10:37560000-37600000
chr10	chr10:36720000-36760000	chr10:38360000-38400000
chr10	chr10:36760000-36800000	chr10:38360000-38400000
chr10	chr10:36720000-36760000	chr10:38800000-38840000
chr10	chr10:36760000-36800000	chr10:38800000-38840000
chr10	chr10:36760000-36800000	chr10:38400000-38440000
chr10	chr10:36760000-36800000	chr10:38560000-38600000
chr10	chr10:37040000-37080000	chr10:38560000-38600000
chr10	chr10:37640000-37680000	chr10:38560000-38600000
chr10	chr10:36760000-36800000	chr10:38640000-38680000
chr10	chr10:36680000-36720000	chr10:38640000-38680000
chr10	chr10:36760000-36800000	chr10:38760000-38800000
chr10	chr10:36760000-36800000	chr10:38920000-38960000
chr10	chr10:36760000-36800000	chr10:39440000-39480000
chr10	chr10:18880000-18920000	chr10:39440000-39480000
chr10	chr10:33560000-33600000	chr10:39440000-39480000
chr10	chr10:36680000-36720000	chr10:95360000-95400000
chr10	chr10:36880000-36920000	chr10:38720000-38760000
chr10	chr10:21680000-21720000	chr10:38880000-38920000
chr10	chr10:21680000-21720000	chr10:39600000-39640000
chr10	chr10:22080000-22120000	chr10:39600000-39640000
chr10	chr10:36640000-36680000	chr10:39120000-39160000
chr10	chr10:18880000-18920000	chr10:39400000-39440000
chr10	chr10:21600000-21640000	chr10:39480000-39520000
chr10	chr10:21640000-21680000	chr10:39480000-39520000
chr10	chr10:38960000-39000000	chr10:39480000-39520000
chr10	chr10:38960000-39000000	chr10:57800000-57840000
chr10	chr10:38920000-38960000	chr10:57800000-57840000
chr10	chr10:39000000-39040000	chr10:57800000-57840000
chr10	chr10:39040000-39080000	chr10:57800000-57840000
chr10	chr10:40040000-40080000	chr10:57800000-57840000
chr10	chr10:38960000-39000000	chr10:66560000-66600000
chr10	chr10:38880000-38920000	chr10:39960000-40000000
chr10	chr10:44040000-44080000	chr10:44600000-44640000
chr10	chr10:44040000-44080000	chr10:44800000-44840000
chr10	chr10:26400000-26440000	chr10:51880000-51920000
chr10	chr10:53560000-53600000	chr10:55560000-55600000
chr10	chr10:53600000-53640000	chr10:55560000-55600000
chr10	chr10:54320000-54360000	chr10:55560000-55600000
chr10	chr10:54760000-54800000	chr10:55560000-55600000
chr10	chr10:53560000-53600000	chr10:55680000-55720000
chr10	chr10:53600000-53640000	chr10:55680000-55720000
chr10	chr10:53840000-53880000	chr10:55680000-55720000
chr10	chr10:53560000-53600000	chr10:56040000-56080000
chr10	chr10:53600000-53640000	chr10:56040000-56080000
chr10	chr10:53840000-53880000	chr10:56040000-56080000
chr10	chr10:53880000-53920000	chr10:56040000-56080000
chr10	chr10:53560000-53600000	chr10:56160000-56200000
chr10	chr10:53280000-53320000	chr10:56160000-56200000
chr10	chr10:53600000-53640000	chr10:55640000-55680000
chr10	chr10:53840000-53880000	chr10:55640000-55680000
chr10	chr10:53600000-53640000	chr10:56720000-56760000
chr10	chr10:53840000-53880000	chr10:55720000-55760000
chr10	chr10:53280000-53320000	chr10:55920000-55960000
chr10	chr10:53280000-53320000	chr10:56120000-56160000
chr10	chr10:53880000-53920000	chr10:56000000-56040000
chr10	chr10:53680000-53720000	chr10:56520000-56560000
chr10	chr10:25840000-25880000	chr10:57200000-57240000
chr10	chr10:40040000-40080000	chr10:127520000-127560000
chr10	chr10:27920000-27960000	chr10:57920000-57960000
chr10	chr10:58880000-58920000	chr10:59280000-59320000
chr10	chr10:58920000-58960000	chr10:59280000-59320000
chr10	chr10:58880000-58920000	chr10:59320000-59360000
chr10	chr10:24680000-24720000	chr10:59720000-59760000
chr10	chr10:18960000-19000000	chr10:59800000-59840000
chr10	chr10:61320000-61360000	chr10:61640000-61680000
chr10	chr10:63080000-63120000	chr10:66280000-66320000
chr10	chr10:66400000-66440000	chr10:66600000-66640000
chr10	chr10:56120000-56160000	chr10:69600000-69640000
chr10	chr10:56120000-56160000	chr10:69640000-69680000
chr10	chr10:55960000-56000000	chr10:69640000-69680000
chr10	chr10:56080000-56120000	chr10:69640000-69680000
chr10	chr10:38840000-38880000	chr10:76640000-76680000
chr10	chr10:40160000-40200000	chr10:76920000-76960000
chr10	chr10:27840000-27880000	chr10:78000000-78040000
chr10	chr10:39120000-39160000	chr10:78000000-78040000
chr10	chr10:39120000-39160000	chr10:118720000-118760000
chr10	chr10:27960000-28000000	chr10:78120000-78160000
chr10	chr10:27960000-28000000	chr10:78520000-78560000
chr10	chr10:39720000-39760000	chr10:80920000-80960000
chr10	chr10:75960000-76000000	chr10:84280000-84320000
chr10	chr10:75320000-75360000	chr10:85120000-85160000
chr10	chr10:84440000-84480000	chr10:85160000-85200000
chr10	chr10:74960000-75000000	chr10:85360000-85400000
chr10	chr10:86840000-86880000	chr10:87800000-87840000
chr10	chr10:24280000-24320000	chr10:89240000-89280000
chr10	chr10:30240000-30280000	chr10:90600000-90640000
chr10	chr10:90640000-90680000	chr10:92880000-92920000
chr10	chr10:95040000-95080000	chr10:95200000-95240000
chr10	chr10:95040000-95080000	chr10:95320000-95360000
chr10	chr10:40640000-40680000	chr10:96200000-96240000
chr10	chr10:100120000-100160000	chr10:101840000-101880000
chr10	chr10:100120000-100160000	chr10:101880000-101920000
chr10	chr10:100120000-100160000	chr10:101920000-101960000
chr10	chr10:100240000-100280000	chr10:101920000-101960000
chr10	chr10:4720000-4760000	chr10:109360000-109400000
chr10	chr10:4640000-4680000	chr10:110200000-110240000
chr10	chr10:4760000-4800000	chr10:110200000-110240000
chr10	chr10:4840000-4880000	chr10:110200000-110240000
chr10	chr10:4640000-4680000	chr10:110240000-110280000
chr10	chr10:94280000-94320000	chr10:110360000-110400000
chr10	chr10:110960000-111000000	chr10:111400000-111440000
chr10	chr10:84360000-84400000	chr10:116080000-116120000
chr10	chr10:57720000-57760000	chr10:116280000-116320000
chr10	chr10:115800000-115840000	chr10:116320000-116360000
chr10	chr10:115880000-115920000	chr10:116320000-116360000
chr10	chr10:115920000-115960000	chr10:116320000-116360000
chr10	chr10:21880000-21920000	chr10:117040000-117080000
chr10	chr10:62240000-62280000	chr10:117040000-117080000
chr10	chr10:25080000-25120000	chr10:117920000-117960000
chr10	chr10:39880000-39920000	chr10:118360000-118400000
chr10	chr10:24240000-24280000	chr10:118960000-119000000
chr10	chr10:24800000-24840000	chr10:118960000-119000000
chr10	chr10:24320000-24360000	chr10:119240000-119280000
chr10	chr10:20040000-20080000	chr10:119720000-119760000
chr10	chr10:34000000-34040000	chr10:119720000-119760000
chr10	chr10:110760000-110800000	chr10:120280000-120320000
chr10	chr10:78080000-78120000	chr10:120480000-120520000
chr10	chr10:42480000-42520000	chr10:120840000-120880000
chr10	chr10:19520000-19560000	chr10:120920000-120960000
chr10	chr10:25200000-25240000	chr10:121080000-121120000
chr10	chr10:94480000-94520000	chr10:122400000-122440000
chr10	chr10:122720000-122760000	chr10:124600000-124640000
chr10	chr10:122720000-122760000	chr10:124640000-124680000
chr10	chr10:86520000-86560000	chr10:126280000-126320000
chr10	chr10:86880000-86920000	chr10:126280000-126320000
chr10	chr10:87000000-87040000	chr10:126280000-126320000
chr10	chr10:87000000-87040000	chr10:126320000-126360000
chr10	chr10:61160000-61200000	chr10:126920000-126960000
chr10	chr10:40080000-40120000	chr10:127480000-127520000
chr10	chr10:40120000-40160000	chr10:127600000-127640000
chr10	chr10:36520000-36560000	chr10:128080000-128120000
chr10	chr10:88040000-88080000	chr10:128080000-128120000
chr10	chr10:36520000-36560000	chr10:128120000-128160000
chr10	chr10:34400000-34440000	chr10:128120000-128160000
chr10	chr10:36360000-36400000	chr10:128120000-128160000
chr10	chr10:80680000-80720000	chr10:128160000-128200000
chr10	chr10:88280000-88320000	chr10:128160000-128200000
chr10	chr10:88440000-88480000	chr10:128160000-128200000
chr10	chr10:118760000-118800000	chr10:128160000-128200000
chr10	chr10:94720000-94760000	chr10:128200000-128240000
chr10	chr10:94840000-94880000	chr10:128200000-128240000
chr10	chr10:88000000-88040000	chr10:128240000-128280000
chr10	chr10:120920000-120960000	chr10:128280000-128320000
chr10	chr10:120920000-120960000	chr10:128320000-128360000
chr10	chr10:124600000-124640000	chr10:128800000-128840000
chr11	chr11:7120000-7160000	chr11:8320000-8360000
chr11	chr11:7160000-7200000	chr11:8320000-8360000
chr11	chr11:7320000-7360000	chr11:8520000-8560000
chr11	chr11:8320000-8360000	chr11:8800000-8840000
chr11	chr11:9360000-9400000	chr11:10760000-10800000
chr11	chr11:8560000-8600000	chr11:11000000-11040000
chr11	chr11:8600000-8640000	chr11:11000000-11040000
chr11	chr11:9240000-9280000	chr11:11000000-11040000
chr11	chr11:9280000-9320000	chr11:11000000-11040000
chr11	chr11:8560000-8600000	chr11:11160000-11200000
chr11	chr11:6920000-6960000	chr11:11560000-11600000
chr11	chr11:17760000-17800000	chr11:18800000-18840000
chr11	chr11:17760000-17800000	chr11:19360000-19400000
chr11	chr11:17400000-17440000	chr11:19360000-19400000
chr11	chr11:11400000-11440000	chr11:19360000-19400000
chr11	chr11:11440000-11480000	chr11:19360000-19400000
chr11	chr11:11480000-11520000	chr11:19360000-19400000
chr11	chr11:11560000-11600000	chr11:19360000-19400000
chr11	chr11:17200000-17240000	chr11:19040000-19080000
chr11	chr11:17400000-17440000	chr11:19040000-19080000
chr11	chr11:17200000-17240000	chr11:19080000-19120000
chr11	chr11:17200000-17240000	chr11:19680000-19720000
chr11	chr11:17400000-17440000	chr11:20040000-20080000
chr11	chr11:11440000-11480000	chr11:19600000-19640000
chr11	chr11:6040000-6080000	chr11:19920000-19960000
chr11	chr11:6080000-6120000	chr11:19920000-19960000
chr11	chr11:11840000-11880000	chr11:20000000-20040000
chr11	chr11:8960000-9000000	chr11:20840000-20880000
chr11	chr11:9000000-9040000	chr11:20840000-20880000
chr11	chr11:8680000-8720000	chr11:20920000-20960000
chr11	chr11:9120000-9160000	chr11:23680000-23720000
chr11	chr11:23960000-24000000	chr11:24760000-24800000
chr11	chr11:23960000-24000000	chr11:25360000-25400000
chr11	chr11:23960000-24000000	chr11:25440000-25480000
chr11	chr11:24000000-24040000	chr11:25440000-25480000
chr11	chr11:23960000-24000000	chr11:25480000-25520000
chr11	chr11:23960000-24000000	chr11:25520000-25560000
chr11	chr11:23960000-24000000	chr11:25560000-25600000
chr11	chr11:23960000-24000000	chr11:25600000-25640000
chr11	chr11:23960000-24000000	chr11:25640000-25680000
chr11	chr11:24000000-24040000	chr11:25640000-25680000
chr11	chr11:24240000-24280000	chr11:25640000-25680000
chr11	chr11:23960000-24000000	chr11:25680000-25720000
chr11	chr11:24240000-24280000	chr11:25680000-25720000
chr11	chr11:23960000-24000000	chr11:25880000-25920000
chr11	chr11:23960000-24000000	chr11:25960000-26000000
chr11	chr11:24000000-24040000	chr11:25960000-26000000
chr11	chr11:23960000-24000000	chr11:26400000-26440000
chr11	chr11:24760000-24800000	chr11:26400000-26440000
chr11	chr11:23960000-24000000	chr11:26440000-26480000
chr11	chr11:24000000-24040000	chr11:26440000-26480000
chr11	chr11:23960000-24000000	chr11:26600000-26640000
chr11	chr11:24760000-24800000	chr11:26600000-26640000
chr11	chr11:25400000-25440000	chr11:26600000-26640000
chr11	chr11:23960000-24000000	chr11:26760000-26800000
chr11	chr11:24240000-24280000	chr11:26760000-26800000
chr11	chr11:24760000-24800000	chr11:26760000-26800000
chr11	chr11:24000000-24040000	chr11:25720000-25760000
chr11	chr11:24000000-24040000	chr11:26000000-26040000
chr11	chr11:24240000-24280000	chr11:25800000-25840000
chr11	chr11:24240000-24280000	chr11:26840000-26880000
chr11	chr11:24240000-24280000	chr11:26880000-26920000
chr11	chr11:24200000-24240000	chr11:26880000-26920000
chr11	chr11:25680000-25720000	chr11:26880000-26920000
chr11	chr11:24240000-24280000	chr11:26920000-26960000
chr11	chr11:25240000-25280000	chr11:26920000-26960000
chr11	chr11:24240000-24280000	chr11:26960000-27000000
chr11	chr11:24200000-24240000	chr11:26960000-27000000
chr11	chr11:24240000-24280000	chr11:27040000-27080000
chr11	chr11:9320000-9360000	chr11:25920000-25960000
chr11	chr11:9480000-9520000	chr11:25920000-25960000
chr11	chr11:9480000-9520000	chr11:26040000-26080000
chr11	chr11:11000000-11040000	chr11:26120000-26160000
chr11	chr11:24840000-24880000	chr11:26320000-26360000
chr11	chr11:24200000-24240000	chr11:26560000-26600000
chr11	chr11:24200000-24240000	chr11:26680000-26720000
chr11	chr11:27160000-27200000	chr11:28240000-28280000
chr11	chr11:27160000-27200000	chr11:28760000-28800000
chr11	chr11:23560000-23600000	chr11:28920000-28960000
chr11	chr11:23840000-23880000	chr11:29080000-29120000
chr11	chr11:20760000-20800000	chr11:30240000-30280000
chr11	chr11:21200000-21240000	chr11:30240000-30280000
chr11	chr11:21360000-21400000	chr11:30240000-30280000
chr11	chr11:30240000-30280000	chr11:30840000-30880000
chr11	chr11:5800000-5840000	chr11:31920000-31960000
chr11	chr11:5960000-6000000	chr11:31920000-31960000
chr11	chr11:5960000-6000000	chr11:32080000-32120000
chr11	chr11:5680000-5720000	chr11:32040000-32080000
chr11	chr11:5680000-5720000	chr11:77960000-78000000
chr11	chr11:5920000-5960000	chr11:77960000-78000000
chr11	chr11:6200000-6240000	chr11:77960000-78000000
chr11	chr11:34720000-34760000	chr11:35560000-35600000
chr11	chr11:6880000-6920000	chr11:37960000-38000000
chr11	chr11:40600000-40640000	chr11:43080000-43120000
chr11	chr11:40600000-40640000	chr11:43200000-43240000
chr11	chr11:40560000-40600000	chr11:43200000-43240000
chr11	chr11:40600000-40640000	chr11:43240000-43280000
chr11	chr11:40560000-40600000	chr11:43240000-43280000
chr11	chr11:40520000-40560000	chr11:43240000-43280000
chr11	chr11:22600000-22640000	chr11:44280000-44320000
chr11	chr11:44440000-44480000	chr11:44840000-44880000
chr11	chr11:6400000-6440000	chr11:50720000-50760000
chr11	chr11:6440000-6480000	chr11:50720000-50760000
chr11	chr11:6400000-6440000	chr11:53440000-53480000
chr11	chr11:31920000-31960000	chr11:50800000-50840000
chr11	chr11:31960000-32000000	chr11:50960000-51000000
chr11	chr11:32720000-32760000	chr11:52080000-52120000
chr11	chr11:5720000-5760000	chr11:55760000-55800000
chr11	chr11:5720000-5760000	chr11:86080000-86120000
chr11	chr11:55440000-55480000	chr11:55840000-55880000
chr11	chr11:55440000-55480000	chr11:55880000-55920000
chr11	chr11:55400000-55440000	chr11:55880000-55920000
chr11	chr11:55440000-55480000	chr11:55920000-55960000
chr11	chr11:55360000-55400000	chr11:55960000-56000000
chr11	chr11:56240000-56280000	chr11:57280000-57320000
chr11	chr11:6000000-6040000	chr11:57320000-57360000
chr11	chr11:6000000-6040000	chr11:57480000-57520000
chr11	chr11:55840000-55880000	chr11:57640000-57680000
chr11	chr11:5920000-5960000	chr11:58160000-58200000
chr11	chr11:59360000-59400000	chr11:59480000-59520000
chr11	chr11:61800000-61840000	chr11:62080000-62120000
chr11	chr11:63560000-63600000	chr11:64520000-64560000
chr11	chr11:33440000-33480000	chr11:67800000-67840000
chr11	chr11:62480000-62520000	chr11:68200000-68240000
chr11	chr11:33160000-33200000	chr11:68440000-68480000
chr11	chr11:30720000-30760000	chr11:68800000-68840000
chr11	chr11:78400000-78440000	chr11:78680000-78720000
chr11	chr11:11240000-11280000	chr11:80120000-80160000
chr11	chr11:87880000-87920000	chr11:88600000-88640000
chr11	chr11:60640000-60680000	chr11:96880000-96920000
chr11	chr11:99360000-99400000	chr11:99880000-99920000
chr11	chr11:99400000-99440000	chr11:99880000-99920000
chr11	chr11:99360000-99400000	chr11:99920000-99960000
chr11	chr11:99360000-99400000	chr11:100120000-100160000
chr11	chr11:99400000-99440000	chr11:100040000-100080000
chr11	chr11:99280000-99320000	chr11:100040000-100080000
chr11	chr11:99200000-99240000	chr11:100160000-100200000
chr11	chr11:95320000-95360000	chr11:101000000-101040000
chr11	chr11:108360000-108400000	chr11:109000000-109040000
chr11	chr11:108360000-108400000	chr11:109080000-109120000
chr11	chr11:111480000-111520000	chr11:112920000-112960000
chr12	chr12:9560000-9600000	chr12:10560000-10600000
chr12	chr12:9080000-9120000	chr12:10600000-10640000
chr12	chr12:11360000-11400000	chr12:12240000-12280000
chr12	chr12:8880000-8920000	chr12:15800000-15840000
chr12	chr12:13920000-13960000	chr12:16480000-16520000
chr12	chr12:15560000-15600000	chr12:16480000-16520000
chr12	chr12:19200000-19240000	chr12:20280000-20320000
chr12	chr12:19200000-19240000	chr12:20320000-20360000
chr12	chr12:19200000-19240000	chr12:20960000-21000000
chr12	chr12:19200000-19240000	chr12:21440000-21480000
chr12	chr12:17920000-17960000	chr12:21440000-21480000
chr12	chr12:18160000-18200000	chr12:21440000-21480000
chr12	chr12:18120000-18160000	chr12:21440000-21480000
chr12	chr12:18280000-18320000	chr12:21440000-21480000
chr12	chr12:19200000-19240000	chr12:21600000-21640000
chr12	chr12:18400000-18440000	chr12:21600000-21640000
chr12	chr12:17600000-17640000	chr12:21600000-21640000
chr12	chr12:17920000-17960000	chr12:21600000-21640000
chr12	chr12:17880000-17920000	chr12:21600000-21640000
chr12	chr12:18280000-18320000	chr12:21600000-21640000
chr12	chr12:18320000-18360000	chr12:21600000-21640000
chr12	chr12:18240000-18280000	chr12:21600000-21640000
chr12	chr12:18360000-18400000	chr12:21600000-21640000
chr12	chr12:19200000-19240000	chr12:22840000-22880000
chr12	chr12:18800000-18840000	chr12:22840000-22880000
chr12	chr12:20320000-20360000	chr12:22840000-22880000
chr12	chr12:19200000-19240000	chr12:24480000-24520000
chr12	chr12:18400000-18440000	chr12:24480000-24520000
chr12	chr12:18320000-18360000	chr12:24480000-24520000
chr12	chr12:19880000-19920000	chr12:24480000-24520000
chr12	chr12:19960000-20000000	chr12:24480000-24520000
chr12	chr12:18800000-18840000	chr12:24480000-24520000
chr12	chr12:20320000-20360000	chr12:24480000-24520000
chr12	chr12:19320000-19360000	chr12:24480000-24520000
chr12	chr12:19240000-19280000	chr12:24480000-24520000
chr12	chr12:20240000-20280000	chr12:24480000-24520000
chr12	chr12:20280000-20320000	chr12:24480000-24520000
chr12	chr12:20360000-20400000	chr12:24480000-24520000
chr12	chr12:22880000-22920000	chr12:24480000-24520000
chr12	chr12:19200000-19240000	chr12:75480000-75520000
chr12	chr12:20960000-21000000	chr12:75480000-75520000
chr12	chr12:19200000-19240000	chr12:75680000-75720000
chr12	chr12:19200000-19240000	chr12:76200000-76240000
chr12	chr12:19200000-19240000	chr12:76920000-76960000
chr12	chr12:19200000-19240000	chr12:77360000-77400000
chr12	chr12:19200000-19240000	chr12:82800000-82840000
chr12	chr12:19200000-19240000	chr12:102440000-102480000
chr12	chr12:19200000-19240000	chr12:106040000-106080000
chr12	chr12:20320000-20360000	chr12:106040000-106080000
chr12	chr12:103240000-103280000	chr12:106040000-106080000
chr12	chr12:19200000-19240000	chr12:111520000-111560000
chr12	chr12:19200000-19240000	chr12:112800000-112840000
chr12	chr12:19200000-19240000	chr12:116440000-116480000
chr12	chr12:18400000-18440000	chr12:20360000-20400000
chr12	chr12:18400000-18440000	chr12:21640000-21680000
chr12	chr12:18280000-18320000	chr12:21640000-21680000
chr12	chr12:18400000-18440000	chr12:21960000-22000000
chr12	chr12:18320000-18360000	chr12:21960000-22000000
chr12	chr12:18360000-18400000	chr12:21960000-22000000
chr12	chr12:18440000-18480000	chr12:21960000-22000000
chr12	chr12:18400000-18440000	chr12:22800000-22840000
chr12	chr12:19400000-19440000	chr12:22800000-22840000
chr12	chr12:19880000-19920000	chr12:22800000-22840000
chr12	chr12:19960000-20000000	chr12:22800000-22840000
chr12	chr12:17600000-17640000	chr12:21040000-21080000
chr12	chr12:17840000-17880000	chr12:21040000-21080000
chr12	chr12:18040000-18080000	chr12:21040000-21080000
chr12	chr12:17600000-17640000	chr12:21120000-21160000
chr12	chr12:17840000-17880000	chr12:21120000-21160000
chr12	chr12:18040000-18080000	chr12:21120000-21160000
chr12	chr12:17760000-17800000	chr12:21120000-21160000
chr12	chr12:17920000-17960000	chr12:21120000-21160000
chr12	chr12:17960000-18000000	chr12:21120000-21160000
chr12	chr12:18080000-18120000	chr12:21120000-21160000
chr12	chr12:18160000-18200000	chr12:21120000-21160000
chr12	chr12:17720000-17760000	chr12:21120000-21160000
chr12	chr12:17800000-17840000	chr12:21120000-21160000
chr12	chr12:18000000-18040000	chr12:21120000-21160000
chr12	chr12:18120000-18160000	chr12:21120000-21160000
chr12	chr12:17600000-17640000	chr12:21160000-21200000
chr12	chr12:17840000-17880000	chr12:21160000-21200000
chr12	chr12:18040000-18080000	chr12:21160000-21200000
chr12	chr12:17760000-17800000	chr12:21160000-21200000
chr12	chr12:17920000-17960000	chr12:21160000-21200000
chr12	chr12:17960000-18000000	chr12:21160000-21200000
chr12	chr12:18160000-18200000	chr12:21160000-21200000
chr12	chr12:17720000-17760000	chr12:21160000-21200000
chr12	chr12:18000000-18040000	chr12:21160000-21200000
chr12	chr12:17560000-17600000	chr12:21160000-21200000
chr12	chr12:17640000-17680000	chr12:21160000-21200000
chr12	chr12:17680000-17720000	chr12:21160000-21200000
chr12	chr12:17880000-17920000	chr12:21160000-21200000
chr12	chr12:17600000-17640000	chr12:21200000-21240000
chr12	chr12:17760000-17800000	chr12:21200000-21240000
chr12	chr12:17920000-17960000	chr12:21200000-21240000
chr12	chr12:17720000-17760000	chr12:21200000-21240000
chr12	chr12:17560000-17600000	chr12:21200000-21240000
chr12	chr12:17640000-17680000	chr12:21200000-21240000
chr12	chr12:17680000-17720000	chr12:21200000-21240000
chr12	chr12:17400000-17440000	chr12:21200000-21240000
chr12	chr12:17600000-17640000	chr12:21240000-21280000
chr12	chr12:17760000-17800000	chr12:21240000-21280000
chr12	chr12:17920000-17960000	chr12:21240000-21280000
chr12	chr12:17960000-18000000	chr12:21240000-21280000
chr12	chr12:18160000-18200000	chr12:21240000-21280000
chr12	chr12:17720000-17760000	chr12:21240000-21280000
chr12	chr12:17800000-17840000	chr12:21240000-21280000
chr12	chr12:17640000-17680000	chr12:21240000-21280000
chr12	chr12:17680000-17720000	chr12:21240000-21280000
chr12	chr12:17880000-17920000	chr12:21240000-21280000
chr12	chr12:17600000-17640000	chr12:21320000-21360000
chr12	chr12:17840000-17880000	chr12:21320000-21360000
chr12	chr12:17920000-17960000	chr12:21320000-21360000
chr12	chr12:18080000-18120000	chr12:21320000-21360000
chr12	chr12:18160000-18200000	chr12:21320000-21360000
chr12	chr12:17720000-17760000	chr12:21320000-21360000
chr12	chr12:17800000-17840000	chr12:21320000-21360000
chr12	chr12:18000000-18040000	chr12:21320000-21360000
chr12	chr12:18120000-18160000	chr12:21320000-21360000
chr12	chr12:17560000-17600000	chr12:21320000-21360000
chr12	chr12:17640000-17680000	chr12:21320000-21360000
chr12	chr12:17880000-17920000	chr12:21320000-21360000
chr12	chr12:17600000-17640000	chr12:21360000-21400000
chr12	chr12:17840000-17880000	chr12:21360000-21400000
chr12	chr12:17760000-17800000	chr12:21360000-21400000
chr12	chr12:18160000-18200000	chr12:21360000-21400000
chr12	chr12:17720000-17760000	chr12:21360000-21400000
chr12	chr12:17640000-17680000	chr12:21360000-21400000
chr12	chr12:17680000-17720000	chr12:21360000-21400000
chr12	chr12:17880000-17920000	chr12:21360000-21400000
chr12	chr12:17400000-17440000	chr12:21360000-21400000
chr12	chr12:17600000-17640000	chr12:21400000-21440000
chr12	chr12:18280000-18320000	chr12:21400000-21440000
chr12	chr12:17600000-17640000	chr12:112920000-112960000
chr12	chr12:17640000-17680000	chr12:112920000-112960000
chr12	chr12:20280000-20320000	chr12:112920000-112960000
chr12	chr12:18040000-18080000	chr12:21080000-21120000
chr12	chr12:17760000-17800000	chr12:21080000-21120000
chr12	chr12:17920000-17960000	chr12:21080000-21120000
chr12	chr12:17960000-18000000	chr12:21080000-21120000
chr12	chr12:18080000-18120000	chr12:21080000-21120000
chr12	chr12:18160000-18200000	chr12:21080000-21120000
chr12	chr12:17920000-17960000	chr12:25160000-25200000
chr12	chr12:18240000-18280000	chr12:25160000-25200000
chr12	chr12:18360000-18400000	chr12:25160000-25200000
chr12	chr12:18800000-18840000	chr12:25160000-25200000
chr12	chr12:17920000-17960000	chr12:121000000-121040000
chr12	chr12:18160000-18200000	chr12:21280000-21320000
chr12	chr12:18160000-18200000	chr12:76160000-76200000
chr12	chr12:17800000-17840000	chr12:113240000-113280000
chr12	chr12:21600000-21640000	chr12:113240000-113280000
chr12	chr12:21520000-21560000	chr12:113240000-113280000
chr12	chr12:17640000-17680000	chr12:111800000-111840000
chr12	chr12:21200000-21240000	chr12:111800000-111840000
chr12	chr12:17640000-17680000	chr12:112880000-112920000
chr12	chr12:17400000-17440000	chr12:113320000-113360000
chr12	chr12:32360000-32400000	chr12:113320000-113360000
chr12	chr12:17320000-17360000	chr12:113320000-113360000
chr12	chr12:17440000-17480000	chr12:113320000-113360000
chr12	chr12:18280000-18320000	chr12:21480000-21520000
chr12	chr12:18280000-18320000	chr12:21560000-21600000
chr12	chr12:18320000-18360000	chr12:21520000-21560000
chr12	chr12:18320000-18360000	chr12:25200000-25240000
chr12	chr12:18800000-18840000	chr12:25200000-25240000
chr12	chr12:21480000-21520000	chr12:25200000-25240000
chr12	chr12:21560000-21600000	chr12:25200000-25240000
chr12	chr12:18360000-18400000	chr12:25120000-25160000
chr12	chr12:19880000-19920000	chr12:22920000-22960000
chr12	chr12:19960000-20000000	chr12:22920000-22960000
chr12	chr12:19320000-19360000	chr12:22920000-22960000
chr12	chr12:19960000-20000000	chr12:22960000-23000000
chr12	chr12:22280000-22320000	chr12:23400000-23440000
chr12	chr12:20240000-20280000	chr12:102320000-102360000
chr12	chr12:20240000-20280000	chr12:110760000-110800000
chr12	chr12:21240000-21280000	chr12:110760000-110800000
chr12	chr12:20240000-20280000	chr12:110800000-110840000
chr12	chr12:20240000-20280000	chr12:113000000-113040000
chr12	chr12:32600000-32640000	chr12:113000000-113040000
chr12	chr12:20280000-20320000	chr12:110680000-110720000
chr12	chr12:20280000-20320000	chr12:111200000-111240000
chr12	chr12:23200000-23240000	chr12:24880000-24920000
chr12	chr12:18600000-18640000	chr12:25000000-25040000
chr12	chr12:21560000-21600000	chr12:52920000-52960000
chr12	chr12:42240000-42280000	chr12:52920000-52960000
chr12	chr12:21560000-21600000	chr12:52960000-53000000
chr12	chr12:32360000-32400000	chr12:52960000-53000000
chr12	chr12:26080000-26120000	chr12:26560000-26600000
chr12	chr12:26080000-26120000	chr12:26960000-27000000
chr12	chr12:26080000-26120000	chr12:27000000-27040000
chr12	chr12:25880000-25920000	chr12:27000000-27040000
chr12	chr12:26080000-26120000	chr12:27040000-27080000
chr12	chr12:26000000-26040000	chr12:27560000-27600000
chr12	chr12:5520000-5560000	chr12:30640000-30680000
chr12	chr12:4280000-4320000	chr12:31280000-31320000
chr12	chr12:4880000-4920000	chr12:31480000-31520000
chr12	chr12:32680000-32720000	chr12:32920000-32960000
chr12	chr12:16880000-16920000	chr12:33840000-33880000
chr12	chr12:41040000-41080000	chr12:41400000-41440000
chr12	chr12:41560000-41600000	chr12:43240000-43280000
chr12	chr12:25760000-25800000	chr12:47000000-47040000
chr12	chr12:50520000-50560000	chr12:52080000-52120000
chr12	chr12:58360000-58400000	chr12:60080000-60120000
chr12	chr12:60840000-60880000	chr12:62320000-62360000
chr12	chr12:60960000-61000000	chr12:62320000-62360000
chr12	chr12:60840000-60880000	chr12:62360000-62400000
chr12	chr12:60960000-61000000	chr12:62360000-62400000
chr12	chr12:60440000-60480000	chr12:62360000-62400000
chr12	chr12:60880000-60920000	chr12:62360000-62400000
chr12	chr12:61000000-61040000	chr12:62360000-62400000
chr12	chr12:60840000-60880000	chr12:63400000-63440000
chr12	chr12:12320000-12360000	chr12:65400000-65440000
chr12	chr12:5360000-5400000	chr12:66840000-66880000
chr12	chr12:20960000-21000000	chr12:76480000-76520000
chr12	chr12:20960000-21000000	chr12:76600000-76640000
chr12	chr12:20960000-21000000	chr12:76680000-76720000
chr12	chr12:20960000-21000000	chr12:76720000-76760000
chr12	chr12:20960000-21000000	chr12:77080000-77120000
chr12	chr12:20960000-21000000	chr12:77160000-77200000
chr12	chr12:75480000-75520000	chr12:75960000-76000000
chr12	chr12:74760000-74800000	chr12:76800000-76840000
chr12	chr12:79320000-79360000	chr12:80000000-80040000
chr12	chr12:79320000-79360000	chr12:80040000-80080000
chr12	chr12:65200000-65240000	chr12:80920000-80960000
chr12	chr12:65200000-65240000	chr12:81120000-81160000
chr12	chr12:80480000-80520000	chr12:80960000-81000000
chr12	chr12:80480000-80520000	chr12:81000000-81040000
chr12	chr12:66120000-66160000	chr12:81000000-81040000
chr12	chr12:80720000-80760000	chr12:81000000-81040000
chr12	chr12:80480000-80520000	chr12:81160000-81200000
chr12	chr12:80480000-80520000	chr12:81200000-81240000
chr12	chr12:80480000-80520000	chr12:81280000-81320000
chr12	chr12:4160000-4200000	chr12:81880000-81920000
chr12	chr12:4120000-4160000	chr12:82480000-82520000
chr12	chr12:31960000-32000000	chr12:82720000-82760000
chr12	chr12:40720000-40760000	chr12:83280000-83320000
chr12	chr12:84240000-84280000	chr12:84840000-84880000
chr12	chr12:32600000-32640000	chr12:86360000-86400000
chr12	chr12:88880000-88920000	chr12:89480000-89520000
chr12	chr12:88880000-88920000	chr12:89520000-89560000
chr12	chr12:88840000-88880000	chr12:89520000-89560000
chr12	chr12:88960000-89000000	chr12:89520000-89560000
chr12	chr12:89120000-89160000	chr12:89520000-89560000
chr12	chr12:88880000-88920000	chr12:89560000-89600000
chr12	chr12:88960000-89000000	chr12:89560000-89600000
chr12	chr12:89120000-89160000	chr12:89560000-89600000
chr12	chr12:88920000-88960000	chr12:89560000-89600000
chr12	chr12:60200000-60240000	chr12:92840000-92880000
chr12	chr12:92840000-92880000	chr12:100120000-100160000
chr12	chr12:92840000-92880000	chr12:100960000-101000000
chr12	chr12:100280000-100320000	chr12:100960000-101000000
chr12	chr12:92840000-92880000	chr12:101080000-101120000
chr12	chr12:100360000-100400000	chr12:101080000-101120000
chr12	chr12:92800000-92840000	chr12:101080000-101120000
chr12	chr12:92880000-92920000	chr12:101080000-101120000
chr12	chr12:92920000-92960000	chr12:101080000-101120000
chr12	chr12:92840000-92880000	chr12:101640000-101680000
chr12	chr12:100360000-100400000	chr12:101640000-101680000
chr12	chr12:100360000-100400000	chr12:100800000-100840000
chr12	chr12:100360000-100400000	chr12:100840000-100880000
chr12	chr12:100360000-100400000	chr12:100880000-100920000
chr12	chr12:100320000-100360000	chr12:100880000-100920000
chr12	chr12:100360000-100400000	chr12:101160000-101200000
chr12	chr12:100320000-100360000	chr12:101160000-101200000
chr12	chr12:25200000-25240000	chr12:101720000-101760000
chr12	chr12:101440000-101480000	chr12:101720000-101760000
chr12	chr12:101480000-101520000	chr12:101720000-101760000
chr12	chr12:25200000-25240000	chr12:101800000-101840000
chr12	chr12:101440000-101480000	chr12:101760000-101800000
chr12	chr12:101480000-101520000	chr12:110080000-110120000
chr12	chr12:21600000-21640000	chr12:110080000-110120000
chr12	chr12:103880000-103920000	chr12:110080000-110120000
chr12	chr12:89760000-89800000	chr12:102360000-102400000
chr12	chr12:103240000-103280000	chr12:103560000-103600000
chr12	chr12:103240000-103280000	chr12:103600000-103640000
chr12	chr12:103240000-103280000	chr12:103720000-103760000
chr12	chr12:101280000-101320000	chr12:107040000-107080000
chr12	chr12:108200000-108240000	chr12:108960000-109000000
chr12	chr12:108280000-108320000	chr12:109400000-109440000
chr12	chr12:21200000-21240000	chr12:109680000-109720000
chr12	chr12:21200000-21240000	chr12:111320000-111360000
chr12	chr12:21200000-21240000	chr12:111400000-111440000
chr12	chr12:21200000-21240000	chr12:111720000-111760000
chr12	chr12:21200000-21240000	chr12:113360000-113400000
chr12	chr12:21200000-21240000	chr12:116080000-116120000
chr12	chr12:28160000-28200000	chr12:116080000-116120000
chr12	chr12:89880000-89920000	chr12:116080000-116120000
chr12	chr12:115680000-115720000	chr12:116080000-116120000
chr12	chr12:115920000-115960000	chr12:116080000-116120000
chr12	chr12:115960000-116000000	chr12:116080000-116120000
chr12	chr12:21600000-21640000	chr12:110120000-110160000
chr12	chr12:17520000-17560000	chr12:110120000-110160000
chr12	chr12:21600000-21640000	chr12:113040000-113080000
chr12	chr12:21320000-21360000	chr12:113040000-113080000
chr12	chr12:87880000-87920000	chr12:113040000-113080000
chr12	chr12:21240000-21280000	chr12:112400000-112440000
chr12	chr12:21280000-21320000	chr12:112400000-112440000
chr12	chr12:21320000-21360000	chr12:113120000-113160000
chr12	chr12:21960000-22000000	chr12:113560000-113600000
chr12	chr12:28920000-28960000	chr12:114400000-114440000
chr12	chr12:28920000-28960000	chr12:115920000-115960000
chr12	chr12:80960000-81000000	chr12:114920000-114960000
chr12	chr12:28160000-28200000	chr12:115680000-115720000
chr12	chr12:53240000-53280000	chr12:115680000-115720000
chr12	chr12:115920000-115960000	chr12:121160000-121200000
chr12	chr12:115960000-116000000	chr12:118920000-118960000
chr12	chr12:89520000-89560000	chr12:116760000-116800000
chr12	chr12:114760000-114800000	chr12:116760000-116800000
chr12	chr12:52960000-53000000	chr12:116800000-116840000
chr12	chr12:116080000-116120000	chr12:116840000-116880000
chr12	chr12:106000000-106040000	chr12:116880000-116920000
chr12	chr12:116440000-116480000	chr12:116880000-116920000
chr12	chr12:106000000-106040000	chr12:116920000-116960000
chr12	chr12:106000000-106040000	chr12:117080000-117120000
chr12	chr12:116440000-116480000	chr12:117080000-117120000
chr12	chr12:106040000-106080000	chr12:117080000-117120000
chr12	chr12:116320000-116360000	chr12:117080000-117120000
chr12	chr12:116760000-116800000	chr12:117080000-117120000
chr12	chr12:116440000-116480000	chr12:117040000-117080000
chr12	chr12:116480000-116520000	chr12:117040000-117080000
chr13	chr13:4720000-4760000	chr13:5760000-5800000
chr13	chr13:4800000-4840000	chr13:5760000-5800000
chr13	chr13:4840000-4880000	chr13:5760000-5800000
chr13	chr13:4720000-4760000	chr13:6120000-6160000
chr13	chr13:4680000-4720000	chr13:6120000-6160000
chr13	chr13:5080000-5120000	chr13:6120000-6160000
chr13	chr13:4720000-4760000	chr13:6320000-6360000
chr13	chr13:5240000-5280000	chr13:6320000-6360000
chr13	chr13:4680000-4720000	chr13:6320000-6360000
chr13	chr13:5280000-5320000	chr13:6320000-6360000
chr13	chr13:4720000-4760000	chr13:6480000-6520000
chr13	chr13:4680000-4720000	chr13:6480000-6520000
chr13	chr13:4640000-4680000	chr13:6480000-6520000
chr13	chr13:4720000-4760000	chr13:6520000-6560000
chr13	chr13:5240000-5280000	chr13:6000000-6040000
chr13	chr13:4680000-4720000	chr13:6040000-6080000
chr13	chr13:4680000-4720000	chr13:6160000-6200000
chr13	chr13:4680000-4720000	chr13:6280000-6320000
chr13	chr13:5160000-5200000	chr13:6080000-6120000
chr13	chr13:4600000-4640000	chr13:13000000-13040000
chr13	chr13:12920000-12960000	chr13:13040000-13080000
chr13	chr13:14800000-14840000	chr13:15840000-15880000
chr13	chr13:14840000-14880000	chr13:15840000-15880000
chr13	chr13:14800000-14840000	chr13:15880000-15920000
chr13	chr13:16120000-16160000	chr13:17480000-17520000
chr13	chr13:23920000-23960000	chr13:24400000-24440000
chr13	chr13:23960000-24000000	chr13:24400000-24440000
chr13	chr13:29160000-29200000	chr13:29920000-29960000
chr13	chr13:29160000-29200000	chr13:29960000-30000000
chr13	chr13:37840000-37880000	chr13:37960000-38000000
chr13	chr13:37560000-37600000	chr13:38080000-38120000
chr13	chr13:40120000-40160000	chr13:40680000-40720000
chr13	chr13:43720000-43760000	chr13:45040000-45080000
chr13	chr13:48040000-48080000	chr13:48600000-48640000
chr13	chr13:48080000-48120000	chr13:48600000-48640000
chr13	chr13:51080000-51120000	chr13:51320000-51360000
chr13	chr13:51080000-51120000	chr13:51400000-51440000
chr13	chr13:51080000-51120000	chr13:51440000-51480000
chr13	chr13:51080000-51120000	chr13:51480000-51520000
chr13	chr13:51080000-51120000	chr13:51520000-51560000
chr13	chr13:51080000-51120000	chr13:51640000-51680000
chr13	chr13:51080000-51120000	chr13:51680000-51720000
chr13	chr13:56640000-56680000	chr13:57440000-57480000
chr13	chr13:58840000-58880000	chr13:59280000-59320000
chr13	chr13:58840000-58880000	chr13:59480000-59520000
chr13	chr13:58840000-58880000	chr13:59520000-59560000
chr13	chr13:61600000-61640000	chr13:62240000-62280000
chr13	chr13:65760000-65800000	chr13:66560000-66600000
chr13	chr13:65760000-65800000	chr13:66800000-66840000
chr13	chr13:65720000-65760000	chr13:66800000-66840000
chr13	chr13:66120000-66160000	chr13:66800000-66840000
chr13	chr13:65760000-65800000	chr13:66840000-66880000
chr13	chr13:66120000-66160000	chr13:66840000-66880000
chr13	chr13:65480000-65520000	chr13:66760000-66800000
chr13	chr13:65720000-65760000	chr13:66760000-66800000
chr13	chr13:66120000-66160000	chr13:66760000-66800000
chr13	chr13:66120000-66160000	chr13:113200000-113240000
chr13	chr13:66120000-66160000	chr13:113240000-113280000
chr13	chr13:95480000-95520000	chr13:113240000-113280000
chr13	chr13:66120000-66160000	chr13:113480000-113520000
chr13	chr13:66120000-66160000	chr13:113560000-113600000
chr13	chr13:71680000-71720000	chr13:72760000-72800000
chr13	chr13:38760000-38800000	chr13:86160000-86200000
chr13	chr13:89920000-89960000	chr13:90960000-91000000
chr13	chr13:89920000-89960000	chr13:91000000-91040000
chr13	chr13:89840000-89880000	chr13:91000000-91040000
chr13	chr13:89880000-89920000	chr13:91000000-91040000
chr13	chr13:90120000-90160000	chr13:91000000-91040000
chr13	chr13:89920000-89960000	chr13:91040000-91080000
chr13	chr13:73920000-73960000	chr13:91320000-91360000
chr13	chr13:92080000-92120000	chr13:92840000-92880000
chr13	chr13:92120000-92160000	chr13:92840000-92880000
chr13	chr13:92080000-92120000	chr13:92880000-92920000
chr13	chr13:92120000-92160000	chr13:92880000-92920000
chr13	chr13:92080000-92120000	chr13:92960000-93000000
chr13	chr13:92080000-92120000	chr13:93080000-93120000
chr13	chr13:92120000-92160000	chr13:93120000-93160000
chr13	chr13:95400000-95440000	chr13:95720000-95760000
chr13	chr13:67840000-67880000	chr13:97960000-98000000
chr13	chr13:66800000-66840000	chr13:98280000-98320000
chr13	chr13:66800000-66840000	chr13:99080000-99120000
chr13	chr13:101640000-101680000	chr13:102520000-102560000
chr13	chr13:101640000-101680000	chr13:103440000-103480000
chr13	chr13:101680000-101720000	chr13:103440000-103480000
chr13	chr13:101720000-101760000	chr13:103440000-103480000
chr13	chr13:101800000-101840000	chr13:103440000-103480000
chr13	chr13:102520000-102560000	chr13:103440000-103480000
chr13	chr13:101640000-101680000	chr13:103480000-103520000
chr13	chr13:101680000-101720000	chr13:103480000-103520000
chr13	chr13:101720000-101760000	chr13:103480000-103520000
chr13	chr13:101800000-101840000	chr13:103480000-103520000
chr13	chr13:102520000-102560000	chr13:103480000-103520000
chr13	chr13:101560000-101600000	chr13:103480000-103520000
chr13	chr13:101840000-101880000	chr13:103480000-103520000
chr13	chr13:102000000-102040000	chr13:103480000-103520000
chr13	chr13:101640000-101680000	chr13:109840000-109880000
chr13	chr13:101720000-101760000	chr13:109840000-109880000
chr13	chr13:101560000-101600000	chr13:109840000-109880000
chr13	chr13:101880000-101920000	chr13:109840000-109880000
chr13	chr13:102120000-102160000	chr13:109840000-109880000
chr13	chr13:102240000-102280000	chr13:109840000-109880000
chr13	chr13:102320000-102360000	chr13:109840000-109880000
chr13	chr13:102360000-102400000	chr13:109840000-109880000
chr13	chr13:101720000-101760000	chr13:104360000-104400000
chr13	chr13:101800000-101840000	chr13:104360000-104400000
chr13	chr13:102520000-102560000	chr13:103520000-103560000
chr13	chr13:102520000-102560000	chr13:103680000-103720000
chr13	chr13:102520000-102560000	chr13:103760000-103800000
chr13	chr13:102520000-102560000	chr13:103920000-103960000
chr13	chr13:101880000-101920000	chr13:103920000-103960000
chr13	chr13:101880000-101920000	chr13:103880000-103920000
chr13	chr13:108280000-108320000	chr13:108960000-109000000
chr13	chr13:110880000-110920000	chr13:111160000-111200000
chr13	chr13:111200000-111240000	chr13:112120000-112160000
chr13	chr13:111200000-111240000	chr13:112200000-112240000
chr13	chr13:67360000-67400000	chr13:113280000-113320000
chr13	chr13:74720000-74760000	chr13:113280000-113320000
chr13	chr13:73880000-73920000	chr13:113440000-113480000
chr13	chr13:73960000-74000000	chr13:113440000-113480000
chr13	chr13:91320000-91360000	chr13:115840000-115880000
chr14	chr14:3040000-3080000	chr14:6040000-6080000
chr14	chr14:3080000-3120000	chr14:6040000-6080000
chr14	chr14:4200000-4240000	chr14:6040000-6080000
chr14	chr14:3040000-3080000	chr14:6120000-6160000
chr14	chr14:4200000-4240000	chr14:6120000-6160000
chr14	chr14:4400000-4440000	chr14:6120000-6160000
chr14	chr14:3040000-3080000	chr14:7360000-7400000
chr14	chr14:4400000-4440000	chr14:7360000-7400000
chr14	chr14:4520000-4560000	chr14:7360000-7400000
chr14	chr14:4160000-4200000	chr14:7360000-7400000
chr14	chr14:6040000-6080000	chr14:7360000-7400000
chr14	chr14:6120000-6160000	chr14:7360000-7400000
chr14	chr14:3040000-3080000	chr14:7760000-7800000
chr14	chr14:4200000-4240000	chr14:7760000-7800000
chr14	chr14:4400000-4440000	chr14:7760000-7800000
chr14	chr14:4520000-4560000	chr14:7760000-7800000
chr14	chr14:6040000-6080000	chr14:7760000-7800000
chr14	chr14:6120000-6160000	chr14:7760000-7800000
chr14	chr14:6080000-6120000	chr14:7760000-7800000
chr14	chr14:3040000-3080000	chr14:7800000-7840000
chr14	chr14:4200000-4240000	chr14:7800000-7840000
chr14	chr14:4400000-4440000	chr14:7800000-7840000
chr14	chr14:4520000-4560000	chr14:7800000-7840000
chr14	chr14:6040000-6080000	chr14:7800000-7840000
chr14	chr14:6120000-6160000	chr14:7800000-7840000
chr14	chr14:6080000-6120000	chr14:7800000-7840000
chr14	chr14:4280000-4320000	chr14:7800000-7840000
chr14	chr14:7360000-7400000	chr14:7800000-7840000
chr14	chr14:3040000-3080000	chr14:7840000-7880000
chr14	chr14:4200000-4240000	chr14:7840000-7880000
chr14	chr14:4400000-4440000	chr14:7840000-7880000
chr14	chr14:6040000-6080000	chr14:7840000-7880000
chr14	chr14:6120000-6160000	chr14:7840000-7880000
chr14	chr14:6080000-6120000	chr14:7840000-7880000
chr14	chr14:4280000-4320000	chr14:7840000-7880000
chr14	chr14:3040000-3080000	chr14:8160000-8200000
chr14	chr14:4200000-4240000	chr14:8160000-8200000
chr14	chr14:4400000-4440000	chr14:8160000-8200000
chr14	chr14:4520000-4560000	chr14:8160000-8200000
chr14	chr14:6040000-6080000	chr14:8160000-8200000
chr14	chr14:6120000-6160000	chr14:8160000-8200000
chr14	chr14:6080000-6120000	chr14:8160000-8200000
chr14	chr14:4280000-4320000	chr14:8160000-8200000
chr14	chr14:7360000-7400000	chr14:8160000-8200000
chr14	chr14:3040000-3080000	chr14:20440000-20480000
chr14	chr14:3080000-3120000	chr14:20440000-20480000
chr14	chr14:4200000-4240000	chr14:20440000-20480000
chr14	chr14:4400000-4440000	chr14:20440000-20480000
chr14	chr14:4520000-4560000	chr14:20440000-20480000
chr14	chr14:6040000-6080000	chr14:20440000-20480000
chr14	chr14:6120000-6160000	chr14:20440000-20480000
chr14	chr14:6080000-6120000	chr14:20440000-20480000
chr14	chr14:4280000-4320000	chr14:20440000-20480000
chr14	chr14:7360000-7400000	chr14:20440000-20480000
chr14	chr14:7840000-7880000	chr14:20440000-20480000
chr14	chr14:7800000-7840000	chr14:20440000-20480000
chr14	chr14:6320000-6360000	chr14:20440000-20480000
chr14	chr14:7760000-7800000	chr14:20440000-20480000
chr14	chr14:7880000-7920000	chr14:20440000-20480000
chr14	chr14:8120000-8160000	chr14:20440000-20480000
chr14	chr14:8160000-8200000	chr14:20440000-20480000
chr14	chr14:8280000-8320000	chr14:20440000-20480000
chr14	chr14:8600000-8640000	chr14:20440000-20480000
chr14	chr14:3040000-3080000	chr14:120880000-120920000
chr14	chr14:4200000-4240000	chr14:121120000-121160000
chr14	chr14:120080000-120120000	chr14:121120000-121160000
chr14	chr14:4400000-4440000	chr14:20480000-20520000
chr14	chr14:6080000-6120000	chr14:20480000-20520000
chr14	chr14:7360000-7400000	chr14:20480000-20520000
chr14	chr14:7840000-7880000	chr14:20480000-20520000
chr14	chr14:7800000-7840000	chr14:20480000-20520000
chr14	chr14:8160000-8200000	chr14:20480000-20520000
chr14	chr14:4520000-4560000	chr14:7280000-7320000
chr14	chr14:4520000-4560000	chr14:8120000-8160000
chr14	chr14:6040000-6080000	chr14:18000000-18040000
chr14	chr14:6040000-6080000	chr14:18040000-18080000
chr14	chr14:7840000-7880000	chr14:18040000-18080000
chr14	chr14:6040000-6080000	chr14:74200000-74240000
chr14	chr14:6040000-6080000	chr14:96040000-96080000
chr14	chr14:7840000-7880000	chr14:96040000-96080000
chr14	chr14:20440000-20480000	chr14:96040000-96080000
chr14	chr14:6040000-6080000	chr14:122840000-122880000
chr14	chr14:6120000-6160000	chr14:121800000-121840000
chr14	chr14:7840000-7880000	chr14:121800000-121840000
chr14	chr14:77960000-78000000	chr14:121800000-121840000
chr14	chr14:100440000-100480000	chr14:121800000-121840000
chr14	chr14:100600000-100640000	chr14:121800000-121840000
chr14	chr14:77120000-77160000	chr14:121800000-121840000
chr14	chr14:79960000-80000000	chr14:121800000-121840000
chr14	chr14:80120000-80160000	chr14:121800000-121840000
chr14	chr14:99480000-99520000	chr14:121800000-121840000
chr14	chr14:102160000-102200000	chr14:121800000-121840000
chr14	chr14:46040000-46080000	chr14:121800000-121840000
chr14	chr14:76880000-76920000	chr14:121800000-121840000
chr14	chr14:102120000-102160000	chr14:121800000-121840000
chr14	chr14:6080000-6120000	chr14:9040000-9080000
chr14	chr14:6080000-6120000	chr14:21320000-21360000
chr14	chr14:7840000-7880000	chr14:21320000-21360000
chr14	chr14:6080000-6120000	chr14:21520000-21560000
chr14	chr14:7840000-7880000	chr14:21520000-21560000
chr14	chr14:6080000-6120000	chr14:22480000-22520000
chr14	chr14:7840000-7880000	chr14:22480000-22520000
chr14	chr14:7800000-7840000	chr14:22480000-22520000
chr14	chr14:6080000-6120000	chr14:34360000-34400000
chr14	chr14:6080000-6120000	chr14:34680000-34720000
chr14	chr14:6080000-6120000	chr14:34720000-34760000
chr14	chr14:6080000-6120000	chr14:45480000-45520000
chr14	chr14:6080000-6120000	chr14:47080000-47120000
chr14	chr14:6080000-6120000	chr14:47520000-47560000
chr14	chr14:6080000-6120000	chr14:47640000-47680000
chr14	chr14:17960000-18000000	chr14:47640000-47680000
chr14	chr14:18120000-18160000	chr14:47640000-47680000
chr14	chr14:17760000-17800000	chr14:47640000-47680000
chr14	chr14:6080000-6120000	chr14:76120000-76160000
chr14	chr14:6080000-6120000	chr14:121520000-121560000
chr14	chr14:80120000-80160000	chr14:121520000-121560000
chr14	chr14:99480000-99520000	chr14:121520000-121560000
chr14	chr14:119440000-119480000	chr14:121520000-121560000
chr14	chr14:4280000-4320000	chr14:7880000-7920000
chr14	chr14:7360000-7400000	chr14:23760000-23800000
chr14	chr14:8160000-8200000	chr14:23760000-23800000
chr14	chr14:7360000-7400000	chr14:24160000-24200000
chr14	chr14:7760000-7800000	chr14:24160000-24200000
chr14	chr14:22760000-22800000	chr14:24160000-24200000
chr14	chr14:22800000-22840000	chr14:24160000-24200000
chr14	chr14:7360000-7400000	chr14:123920000-123960000
chr14	chr14:7840000-7880000	chr14:123920000-123960000
chr14	chr14:76960000-77000000	chr14:123920000-123960000
chr14	chr14:28840000-28880000	chr14:123920000-123960000
chr14	chr14:95040000-95080000	chr14:123920000-123960000
chr14	chr14:95080000-95120000	chr14:123920000-123960000
chr14	chr14:95360000-95400000	chr14:123920000-123960000
chr14	chr14:103960000-104000000	chr14:123920000-123960000
chr14	chr14:9360000-9400000	chr14:10720000-10760000
chr14	chr14:9240000-9280000	chr14:10760000-10800000
chr14	chr14:9280000-9320000	chr14:10760000-10800000
chr14	chr14:9200000-9240000	chr14:11520000-11560000
chr14	chr14:9720000-9760000	chr14:12080000-12120000
chr14	chr14:9720000-9760000	chr14:12120000-12160000
chr14	chr14:10080000-10120000	chr14:12120000-12160000
chr14	chr14:8840000-8880000	chr14:12600000-12640000
chr14	chr14:8840000-8880000	chr14:12680000-12720000
chr14	chr14:9000000-9040000	chr14:12640000-12680000
chr14	chr14:11240000-11280000	chr14:13040000-13080000
chr14	chr14:7840000-7880000	chr14:16160000-16200000
chr14	chr14:7840000-7880000	chr14:16640000-16680000
chr14	chr14:7840000-7880000	chr14:16720000-16760000
chr14	chr14:7840000-7880000	chr14:16960000-17000000
chr14	chr14:7840000-7880000	chr14:17000000-17040000
chr14	chr14:7840000-7880000	chr14:17080000-17120000
chr14	chr14:7840000-7880000	chr14:17120000-17160000
chr14	chr14:7800000-7840000	chr14:17120000-17160000
chr14	chr14:7840000-7880000	chr14:17800000-17840000
chr14	chr14:7840000-7880000	chr14:17960000-18000000
chr14	chr14:7840000-7880000	chr14:20640000-20680000
chr14	chr14:7840000-7880000	chr14:20680000-20720000
chr14	chr14:7840000-7880000	chr14:20720000-20760000
chr14	chr14:7800000-7840000	chr14:20720000-20760000
chr14	chr14:7840000-7880000	chr14:20760000-20800000
chr14	chr14:7840000-7880000	chr14:20840000-20880000
chr14	chr14:8160000-8200000	chr14:20840000-20880000
chr14	chr14:7840000-7880000	chr14:20880000-20920000
chr14	chr14:8160000-8200000	chr14:20880000-20920000
chr14	chr14:7840000-7880000	chr14:20920000-20960000
chr14	chr14:7800000-7840000	chr14:20920000-20960000
chr14	chr14:8160000-8200000	chr14:20920000-20960000
chr14	chr14:7840000-7880000	chr14:21000000-21040000
chr14	chr14:8160000-8200000	chr14:21000000-21040000
chr14	chr14:7840000-7880000	chr14:21240000-21280000
chr14	chr14:7840000-7880000	chr14:21280000-21320000
chr14	chr14:7800000-7840000	chr14:21280000-21320000
chr14	chr14:8160000-8200000	chr14:21280000-21320000
chr14	chr14:7840000-7880000	chr14:21360000-21400000
chr14	chr14:7840000-7880000	chr14:21400000-21440000
chr14	chr14:7840000-7880000	chr14:21440000-21480000
chr14	chr14:7840000-7880000	chr14:21480000-21520000
chr14	chr14:7800000-7840000	chr14:21480000-21520000
chr14	chr14:7840000-7880000	chr14:21560000-21600000
chr14	chr14:7800000-7840000	chr14:21560000-21600000
chr14	chr14:7840000-7880000	chr14:21600000-21640000
chr14	chr14:7840000-7880000	chr14:21640000-21680000
chr14	chr14:7840000-7880000	chr14:21680000-21720000
chr14	chr14:7840000-7880000	chr14:21760000-21800000
chr14	chr14:7840000-7880000	chr14:21960000-22000000
chr14	chr14:7840000-7880000	chr14:22040000-22080000
chr14	chr14:7840000-7880000	chr14:22080000-22120000
chr14	chr14:7840000-7880000	chr14:22280000-22320000
chr14	chr14:7840000-7880000	chr14:22320000-22360000
chr14	chr14:7840000-7880000	chr14:22520000-22560000
chr14	chr14:21960000-22000000	chr14:22520000-22560000
chr14	chr14:7840000-7880000	chr14:22560000-22600000
chr14	chr14:7840000-7880000	chr14:22880000-22920000
chr14	chr14:7840000-7880000	chr14:22920000-22960000
chr14	chr14:8160000-8200000	chr14:22920000-22960000
chr14	chr14:7840000-7880000	chr14:23080000-23120000
chr14	chr14:7840000-7880000	chr14:26680000-26720000
chr14	chr14:7840000-7880000	chr14:34560000-34600000
chr14	chr14:7840000-7880000	chr14:76960000-77000000
chr14	chr14:7840000-7880000	chr14:77960000-78000000
chr14	chr14:21480000-21520000	chr14:77960000-78000000
chr14	chr14:7840000-7880000	chr14:103520000-103560000
chr14	chr14:7840000-7880000	chr14:119120000-119160000
chr14	chr14:80440000-80480000	chr14:119120000-119160000
chr14	chr14:63400000-63440000	chr14:119120000-119160000
chr14	chr14:62320000-62360000	chr14:119120000-119160000
chr14	chr14:62520000-62560000	chr14:119120000-119160000
chr14	chr14:62560000-62600000	chr14:119120000-119160000
chr14	chr14:62680000-62720000	chr14:119120000-119160000
chr14	chr14:7840000-7880000	chr14:119160000-119200000
chr14	chr14:77960000-78000000	chr14:119160000-119200000
chr14	chr14:22280000-22320000	chr14:119160000-119200000
chr14	chr14:22480000-22520000	chr14:119160000-119200000
chr14	chr14:100600000-100640000	chr14:119160000-119200000
chr14	chr14:77840000-77880000	chr14:119160000-119200000
chr14	chr14:63400000-63440000	chr14:119160000-119200000
chr14	chr14:62520000-62560000	chr14:119160000-119200000
chr14	chr14:62680000-62720000	chr14:119160000-119200000
chr14	chr14:59880000-59920000	chr14:119160000-119200000
chr14	chr14:66440000-66480000	chr14:119160000-119200000
chr14	chr14:67640000-67680000	chr14:119160000-119200000
chr14	chr14:77560000-77600000	chr14:119160000-119200000
chr14	chr14:77880000-77920000	chr14:119160000-119200000
chr14	chr14:99800000-99840000	chr14:119160000-119200000
chr14	chr14:7840000-7880000	chr14:119200000-119240000
chr14	chr14:78000000-78040000	chr14:119200000-119240000
chr14	chr14:77960000-78000000	chr14:119200000-119240000
chr14	chr14:78120000-78160000	chr14:119200000-119240000
chr14	chr14:79960000-80000000	chr14:119200000-119240000
chr14	chr14:118640000-118680000	chr14:119200000-119240000
chr14	chr14:7840000-7880000	chr14:121240000-121280000
chr14	chr14:78000000-78040000	chr14:121240000-121280000
chr14	chr14:77120000-77160000	chr14:121240000-121280000
chr14	chr14:80000000-80040000	chr14:121240000-121280000
chr14	chr14:66440000-66480000	chr14:121240000-121280000
chr14	chr14:7840000-7880000	chr14:121280000-121320000
chr14	chr14:78000000-78040000	chr14:121280000-121320000
chr14	chr14:77960000-78000000	chr14:121280000-121320000
chr14	chr14:80400000-80440000	chr14:121280000-121320000
chr14	chr14:80440000-80480000	chr14:121280000-121320000
chr14	chr14:80040000-80080000	chr14:121280000-121320000
chr14	chr14:80360000-80400000	chr14:121280000-121320000
chr14	chr14:79960000-80000000	chr14:121280000-121320000
chr14	chr14:80000000-80040000	chr14:121280000-121320000
chr14	chr14:79920000-79960000	chr14:121280000-121320000
chr14	chr14:80120000-80160000	chr14:121280000-121320000
chr14	chr14:66440000-66480000	chr14:121280000-121320000
chr14	chr14:77880000-77920000	chr14:121280000-121320000
chr14	chr14:119560000-119600000	chr14:121280000-121320000
chr14	chr14:56880000-56920000	chr14:121280000-121320000
chr14	chr14:77680000-77720000	chr14:121280000-121320000
chr14	chr14:78600000-78640000	chr14:121280000-121320000
chr14	chr14:7840000-7880000	chr14:121480000-121520000
chr14	chr14:80000000-80040000	chr14:121480000-121520000
chr14	chr14:80120000-80160000	chr14:121480000-121520000
chr14	chr14:66440000-66480000	chr14:121480000-121520000
chr14	chr14:65560000-65600000	chr14:121480000-121520000
chr14	chr14:65960000-66000000	chr14:121480000-121520000
chr14	chr14:7840000-7880000	chr14:121760000-121800000
chr14	chr14:77960000-78000000	chr14:121760000-121800000
chr14	chr14:7840000-7880000	chr14:121920000-121960000
chr14	chr14:8160000-8200000	chr14:121920000-121960000
chr14	chr14:25080000-25120000	chr14:121920000-121960000
chr14	chr14:66440000-66480000	chr14:121920000-121960000
chr14	chr14:64120000-64160000	chr14:121920000-121960000
chr14	chr14:65720000-65760000	chr14:121920000-121960000
chr14	chr14:65800000-65840000	chr14:121920000-121960000
chr14	chr14:66160000-66200000	chr14:121920000-121960000
chr14	chr14:66200000-66240000	chr14:121920000-121960000
chr14	chr14:66680000-66720000	chr14:121920000-121960000
chr14	chr14:121520000-121560000	chr14:121920000-121960000
chr14	chr14:7840000-7880000	chr14:122400000-122440000
chr14	chr14:7840000-7880000	chr14:122560000-122600000
chr14	chr14:8160000-8200000	chr14:122560000-122600000
chr14	chr14:7800000-7840000	chr14:26520000-26560000
chr14	chr14:7800000-7840000	chr14:26640000-26680000
chr14	chr14:7800000-7840000	chr14:44040000-44080000
chr14	chr14:16160000-16200000	chr14:44040000-44080000
chr14	chr14:18040000-18080000	chr14:19040000-19080000
chr14	chr14:18520000-18560000	chr14:19040000-19080000
chr14	chr14:16320000-16360000	chr14:19200000-19240000
chr14	chr14:8160000-8200000	chr14:20960000-21000000
chr14	chr14:8160000-8200000	chr14:21080000-21120000
chr14	chr14:8160000-8200000	chr14:22960000-23000000
chr14	chr14:8160000-8200000	chr14:23160000-23200000
chr14	chr14:8160000-8200000	chr14:24440000-24480000
chr14	chr14:8160000-8200000	chr14:25040000-25080000
chr14	chr14:8160000-8200000	chr14:25080000-25120000
chr14	chr14:8160000-8200000	chr14:25120000-25160000
chr14	chr14:21640000-21680000	chr14:25120000-25160000
chr14	chr14:21960000-22000000	chr14:100600000-100640000
chr14	chr14:77960000-78000000	chr14:100600000-100640000
chr14	chr14:75160000-75200000	chr14:100600000-100640000
chr14	chr14:22280000-22320000	chr14:100600000-100640000
chr14	chr14:22480000-22520000	chr14:100600000-100640000
chr14	chr14:22520000-22560000	chr14:100600000-100640000
chr14	chr14:22560000-22600000	chr14:100600000-100640000
chr14	chr14:25320000-25360000	chr14:100600000-100640000
chr14	chr14:25960000-26000000	chr14:100600000-100640000
chr14	chr14:26120000-26160000	chr14:100600000-100640000
chr14	chr14:28160000-28200000	chr14:100600000-100640000
chr14	chr14:30760000-30800000	chr14:100600000-100640000
chr14	chr14:30800000-30840000	chr14:100600000-100640000
chr14	chr14:74160000-74200000	chr14:100600000-100640000
chr14	chr14:80400000-80440000	chr14:100600000-100640000
chr14	chr14:22760000-22800000	chr14:24280000-24320000
chr14	chr14:21640000-21680000	chr14:24360000-24400000
chr14	chr14:28040000-28080000	chr14:28240000-28280000
chr14	chr14:13800000-13840000	chr14:28640000-28680000
chr14	chr14:16200000-16240000	chr14:28760000-28800000
chr14	chr14:16760000-16800000	chr14:28840000-28880000
chr14	chr14:17960000-18000000	chr14:29080000-29120000
chr14	chr14:17960000-18000000	chr14:29160000-29200000
chr14	chr14:17160000-17200000	chr14:29160000-29200000
chr14	chr14:28640000-28680000	chr14:29160000-29200000
chr14	chr14:28680000-28720000	chr14:29160000-29200000
chr14	chr14:17960000-18000000	chr14:29400000-29440000
chr14	chr14:28640000-28680000	chr14:29400000-29440000
chr14	chr14:28680000-28720000	chr14:29400000-29440000
chr14	chr14:18120000-18160000	chr14:29400000-29440000
chr14	chr14:17960000-18000000	chr14:29480000-29520000
chr14	chr14:17160000-17200000	chr14:29480000-29520000
chr14	chr14:17120000-17160000	chr14:29480000-29520000
chr14	chr14:17280000-17320000	chr14:29480000-29520000
chr14	chr14:17960000-18000000	chr14:29800000-29840000
chr14	chr14:17960000-18000000	chr14:29960000-30000000
chr14	chr14:17160000-17200000	chr14:29840000-29880000
chr14	chr14:28680000-28720000	chr14:29840000-29880000
chr14	chr14:17160000-17200000	chr14:47960000-48000000
chr14	chr14:28680000-28720000	chr14:29880000-29920000
chr14	chr14:28680000-28720000	chr14:29920000-29960000
chr14	chr14:28800000-28840000	chr14:29920000-29960000
chr14	chr14:28800000-28840000	chr14:30160000-30200000
chr14	chr14:27720000-27760000	chr14:31400000-31440000
chr14	chr14:28120000-28160000	chr14:31560000-31600000
chr14	chr14:12480000-12520000	chr14:35280000-35320000
chr14	chr14:12480000-12520000	chr14:45920000-45960000
chr14	chr14:12800000-12840000	chr14:45920000-45960000
chr14	chr14:12480000-12520000	chr14:47560000-47600000
chr14	chr14:35600000-35640000	chr14:37400000-37440000
chr14	chr14:35600000-35640000	chr14:37760000-37800000
chr14	chr14:35280000-35320000	chr14:37760000-37800000
chr14	chr14:35480000-35520000	chr14:37720000-37760000
chr14	chr14:13400000-13440000	chr14:40200000-40240000
chr14	chr14:17200000-17240000	chr14:40440000-40480000
chr14	chr14:16160000-16200000	chr14:43960000-44000000
chr14	chr14:16160000-16200000	chr14:44960000-45000000
chr14	chr14:12560000-12600000	chr14:44120000-44160000
chr14	chr14:12560000-12600000	chr14:46160000-46200000
chr14	chr14:17640000-17680000	chr14:45400000-45440000
chr14	chr14:18480000-18520000	chr14:46000000-46040000
chr14	chr14:29880000-29920000	chr14:46880000-46920000
chr14	chr14:46640000-46680000	chr14:47320000-47360000
chr14	chr14:48400000-48440000	chr14:48680000-48720000
chr14	chr14:48400000-48440000	chr14:49120000-49160000
chr14	chr14:48360000-48400000	chr14:49000000-49040000
chr14	chr14:26360000-26400000	chr14:49720000-49760000
chr14	chr14:26360000-26400000	chr14:49760000-49800000
chr14	chr14:26400000-26440000	chr14:49760000-49800000
chr14	chr14:26360000-26400000	chr14:49800000-49840000
chr14	chr14:50520000-50560000	chr14:51440000-51480000
chr14	chr14:10440000-10480000	chr14:51840000-51880000
chr14	chr14:45040000-45080000	chr14:53560000-53600000
chr14	chr14:53360000-53400000	chr14:54080000-54120000
chr14	chr14:25080000-25120000	chr14:60080000-60120000
chr14	chr14:63120000-63160000	chr14:63600000-63640000
chr14	chr14:63160000-63200000	chr14:63600000-63640000
chr14	chr14:22320000-22360000	chr14:70840000-70880000
chr14	chr14:71720000-71760000	chr14:72760000-72800000
chr14	chr14:28080000-28120000	chr14:73040000-73080000
chr14	chr14:75680000-75720000	chr14:75960000-76000000
chr14	chr14:8680000-8720000	chr14:76320000-76360000
chr14	chr14:63960000-64000000	chr14:77240000-77280000
chr14	chr14:63680000-63720000	chr14:77280000-77320000
chr14	chr14:76920000-76960000	chr14:77280000-77320000
chr14	chr14:76920000-76960000	chr14:124040000-124080000
chr14	chr14:77960000-78000000	chr14:124040000-124080000
chr14	chr14:77120000-77160000	chr14:124040000-124080000
chr14	chr14:94600000-94640000	chr14:124040000-124080000
chr14	chr14:80720000-80760000	chr14:82320000-82360000
chr14	chr14:57600000-57640000	chr14:82680000-82720000
chr14	chr14:81520000-81560000	chr14:82960000-83000000
chr14	chr14:81520000-81560000	chr14:83240000-83280000
chr14	chr14:81320000-81360000	chr14:83040000-83080000
chr14	chr14:81320000-81360000	chr14:83160000-83200000
chr14	chr14:81320000-81360000	chr14:83960000-84000000
chr14	chr14:81240000-81280000	chr14:83960000-84000000
chr14	chr14:78000000-78040000	chr14:83280000-83320000
chr14	chr14:78000000-78040000	chr14:115360000-115400000
chr14	chr14:80400000-80440000	chr14:115360000-115400000
chr14	chr14:80280000-80320000	chr14:115360000-115400000
chr14	chr14:80440000-80480000	chr14:115360000-115400000
chr14	chr14:78000000-78040000	chr14:115480000-115520000
chr14	chr14:77120000-77160000	chr14:115480000-115520000
chr14	chr14:78000000-78040000	chr14:115520000-115560000
chr14	chr14:78000000-78040000	chr14:119000000-119040000
chr14	chr14:77960000-78000000	chr14:119000000-119040000
chr14	chr14:80000000-80040000	chr14:119000000-119040000
chr14	chr14:64000000-64040000	chr14:119000000-119040000
chr14	chr14:77840000-77880000	chr14:119000000-119040000
chr14	chr14:77920000-77960000	chr14:119000000-119040000
chr14	chr14:78000000-78040000	chr14:119320000-119360000
chr14	chr14:76960000-77000000	chr14:119320000-119360000
chr14	chr14:100840000-100880000	chr14:119320000-119360000
chr14	chr14:78000000-78040000	chr14:120480000-120520000
chr14	chr14:80440000-80480000	chr14:120480000-120520000
chr14	chr14:80000000-80040000	chr14:120480000-120520000
chr14	chr14:59880000-59920000	chr14:120480000-120520000
chr14	chr14:119480000-119520000	chr14:120480000-120520000
chr14	chr14:119560000-119600000	chr14:120480000-120520000
chr14	chr14:115360000-115400000	chr14:120480000-120520000
chr14	chr14:119520000-119560000	chr14:120480000-120520000
chr14	chr14:119640000-119680000	chr14:120480000-120520000
chr14	chr14:119720000-119760000	chr14:120480000-120520000
chr14	chr14:78000000-78040000	chr14:121160000-121200000
chr14	chr14:78000000-78040000	chr14:121720000-121760000
chr14	chr14:77840000-77880000	chr14:121720000-121760000
chr14	chr14:102160000-102200000	chr14:121720000-121760000
chr14	chr14:109920000-109960000	chr14:121720000-121760000
chr14	chr14:78000000-78040000	chr14:121840000-121880000
chr14	chr14:77960000-78000000	chr14:121840000-121880000
chr14	chr14:36960000-37000000	chr14:121840000-121880000
chr14	chr14:106080000-106120000	chr14:121840000-121880000
chr14	chr14:78000000-78040000	chr14:124000000-124040000
chr14	chr14:80280000-80320000	chr14:124000000-124040000
chr14	chr14:79960000-80000000	chr14:124000000-124040000
chr14	chr14:80200000-80240000	chr14:124000000-124040000
chr14	chr14:85040000-85080000	chr14:124000000-124040000
chr14	chr14:85080000-85120000	chr14:124000000-124040000
chr14	chr14:85240000-85280000	chr14:124000000-124040000
chr14	chr14:85280000-85320000	chr14:124000000-124040000
chr14	chr14:87520000-87560000	chr14:124000000-124040000
chr14	chr14:80240000-80280000	chr14:83560000-83600000
chr14	chr14:80240000-80280000	chr14:118440000-118480000
chr14	chr14:78120000-78160000	chr14:118440000-118480000
chr14	chr14:116880000-116920000	chr14:118440000-118480000
chr14	chr14:116200000-116240000	chr14:118440000-118480000
chr14	chr14:116040000-116080000	chr14:118440000-118480000
chr14	chr14:115920000-115960000	chr14:118440000-118480000
chr14	chr14:116160000-116200000	chr14:118440000-118480000
chr14	chr14:116240000-116280000	chr14:118440000-118480000
chr14	chr14:116280000-116320000	chr14:118440000-118480000
chr14	chr14:116440000-116480000	chr14:118440000-118480000
chr14	chr14:116920000-116960000	chr14:118440000-118480000
chr14	chr14:80240000-80280000	chr14:118680000-118720000
chr14	chr14:80280000-80320000	chr14:118680000-118720000
chr14	chr14:80320000-80360000	chr14:118680000-118720000
chr14	chr14:80360000-80400000	chr14:118680000-118720000
chr14	chr14:80000000-80040000	chr14:118680000-118720000
chr14	chr14:79920000-79960000	chr14:118680000-118720000
chr14	chr14:80240000-80280000	chr14:118760000-118800000
chr14	chr14:80440000-80480000	chr14:118760000-118800000
chr14	chr14:80360000-80400000	chr14:118760000-118800000
chr14	chr14:80000000-80040000	chr14:118760000-118800000
chr14	chr14:79920000-79960000	chr14:118760000-118800000
chr14	chr14:63760000-63800000	chr14:118760000-118800000
chr14	chr14:79880000-79920000	chr14:118760000-118800000
chr14	chr14:80120000-80160000	chr14:118760000-118800000
chr14	chr14:80800000-80840000	chr14:118760000-118800000
chr14	chr14:80240000-80280000	chr14:118800000-118840000
chr14	chr14:80360000-80400000	chr14:118800000-118840000
chr14	chr14:80240000-80280000	chr14:119080000-119120000
chr14	chr14:39320000-39360000	chr14:95080000-95120000
chr14	chr14:77960000-78000000	chr14:99920000-99960000
chr14	chr14:78120000-78160000	chr14:99920000-99960000
chr14	chr14:77960000-78000000	chr14:100320000-100360000
chr14	chr14:77960000-78000000	chr14:100680000-100720000
chr14	chr14:77960000-78000000	chr14:102040000-102080000
chr14	chr14:100640000-100680000	chr14:102040000-102080000
chr14	chr14:78280000-78320000	chr14:102040000-102080000
chr14	chr14:77960000-78000000	chr14:102080000-102120000
chr14	chr14:100680000-100720000	chr14:102080000-102120000
chr14	chr14:77960000-78000000	chr14:102200000-102240000
chr14	chr14:77960000-78000000	chr14:105920000-105960000
chr14	chr14:77960000-78000000	chr14:118400000-118440000
chr14	chr14:78120000-78160000	chr14:118400000-118440000
chr14	chr14:79960000-80000000	chr14:118400000-118440000
chr14	chr14:80000000-80040000	chr14:118400000-118440000
chr14	chr14:116040000-116080000	chr14:118400000-118440000
chr14	chr14:77960000-78000000	chr14:120560000-120600000
chr14	chr14:77960000-78000000	chr14:120680000-120720000
chr14	chr14:77960000-78000000	chr14:121960000-122000000
chr14	chr14:102120000-102160000	chr14:121960000-122000000
chr14	chr14:77960000-78000000	chr14:122760000-122800000
chr14	chr14:29400000-29440000	chr14:122760000-122800000
chr14	chr14:29560000-29600000	chr14:122760000-122800000
chr14	chr14:29600000-29640000	chr14:122760000-122800000
chr14	chr14:78120000-78160000	chr14:100640000-100680000
chr14	chr14:92480000-92520000	chr14:100640000-100680000
chr14	chr14:78120000-78160000	chr14:102280000-102320000
chr14	chr14:78120000-78160000	chr14:106160000-106200000
chr14	chr14:78920000-78960000	chr14:100160000-100200000
chr14	chr14:99560000-99600000	chr14:100280000-100320000
chr14	chr14:26320000-26360000	chr14:100560000-100600000
chr14	chr14:75160000-75200000	chr14:100560000-100600000
chr14	chr14:75360000-75400000	chr14:100560000-100600000
chr14	chr14:80400000-80440000	chr14:116880000-116920000
chr14	chr14:80040000-80080000	chr14:116880000-116920000
chr14	chr14:80320000-80360000	chr14:116880000-116920000
chr14	chr14:80360000-80400000	chr14:116880000-116920000
chr14	chr14:100320000-100360000	chr14:100920000-100960000
chr14	chr14:100480000-100520000	chr14:101080000-101120000
chr14	chr14:100480000-100520000	chr14:101160000-101200000
chr14	chr14:100440000-100480000	chr14:101160000-101200000
chr14	chr14:100480000-100520000	chr14:101840000-101880000
chr14	chr14:100440000-100480000	chr14:101480000-101520000
chr14	chr14:100440000-100480000	chr14:101760000-101800000
chr14	chr14:100440000-100480000	chr14:101800000-101840000
chr14	chr14:100440000-100480000	chr14:101880000-101920000
chr14	chr14:100560000-100600000	chr14:101880000-101920000
chr14	chr14:100640000-100680000	chr14:101880000-101920000
chr14	chr14:100440000-100480000	chr14:101920000-101960000
chr14	chr14:80640000-80680000	chr14:101920000-101960000
chr14	chr14:100600000-100640000	chr14:101920000-101960000
chr14	chr14:100440000-100480000	chr14:122000000-122040000
chr14	chr14:49440000-49480000	chr14:122000000-122040000
chr14	chr14:100440000-100480000	chr14:122080000-122120000
chr14	chr14:105680000-105720000	chr14:122080000-122120000
chr14	chr14:100440000-100480000	chr14:122160000-122200000
chr14	chr14:105680000-105720000	chr14:122160000-122200000
chr14	chr14:66760000-66800000	chr14:122160000-122200000
chr14	chr14:100440000-100480000	chr14:122320000-122360000
chr14	chr14:100640000-100680000	chr14:122320000-122360000
chr14	chr14:67640000-67680000	chr14:122320000-122360000
chr14	chr14:100760000-100800000	chr14:122320000-122360000
chr14	chr14:101040000-101080000	chr14:122320000-122360000
chr14	chr14:101160000-101200000	chr14:122320000-122360000
chr14	chr14:101880000-101920000	chr14:122320000-122360000
chr14	chr14:80560000-80600000	chr14:103040000-103080000
chr14	chr14:32800000-32840000	chr14:106480000-106520000
chr14	chr14:105800000-105840000	chr14:106480000-106520000
chr14	chr14:107480000-107520000	chr14:107520000-107560000
chr14	chr14:98240000-98280000	chr14:109960000-110000000
chr14	chr14:107720000-107760000	chr14:110080000-110120000
chr14	chr14:88280000-88320000	chr14:115120000-115160000
chr14	chr14:80440000-80480000	chr14:120440000-120480000
chr14	chr14:119480000-119520000	chr14:120440000-120480000
chr14	chr14:119560000-119600000	chr14:120440000-120480000
chr14	chr14:80320000-80360000	chr14:117000000-117040000
chr14	chr14:80320000-80360000	chr14:117440000-117480000
chr14	chr14:79960000-80000000	chr14:117440000-117480000
chr14	chr14:80000000-80040000	chr14:117440000-117480000
chr14	chr14:80320000-80360000	chr14:117480000-117520000
chr14	chr14:80320000-80360000	chr14:117520000-117560000
chr14	chr14:80320000-80360000	chr14:118120000-118160000
chr14	chr14:116880000-116920000	chr14:118120000-118160000
chr14	chr14:80320000-80360000	chr14:118320000-118360000
chr14	chr14:79960000-80000000	chr14:118320000-118360000
chr14	chr14:117000000-117040000	chr14:118320000-118360000
chr14	chr14:117320000-117360000	chr14:118320000-118360000
chr14	chr14:80320000-80360000	chr14:118600000-118640000
chr14	chr14:80360000-80400000	chr14:118600000-118640000
chr14	chr14:79960000-80000000	chr14:118600000-118640000
chr14	chr14:80000000-80040000	chr14:118600000-118640000
chr14	chr14:79800000-79840000	chr14:118600000-118640000
chr14	chr14:79920000-79960000	chr14:118600000-118640000
chr14	chr14:80320000-80360000	chr14:118640000-118680000
chr14	chr14:80000000-80040000	chr14:118640000-118680000
chr14	chr14:80360000-80400000	chr14:116920000-116960000
chr14	chr14:80360000-80400000	chr14:118560000-118600000
chr14	chr14:80360000-80400000	chr14:118840000-118880000
chr14	chr14:79960000-80000000	chr14:118840000-118880000
chr14	chr14:80000000-80040000	chr14:118840000-118880000
chr14	chr14:79920000-79960000	chr14:118840000-118880000
chr14	chr14:79880000-79920000	chr14:118840000-118880000
chr14	chr14:80360000-80400000	chr14:118960000-119000000
chr14	chr14:100040000-100080000	chr14:117280000-117320000
chr14	chr14:100200000-100240000	chr14:117280000-117320000
chr14	chr14:37680000-37720000	chr14:117320000-117360000
chr14	chr14:37800000-37840000	chr14:117320000-117360000
chr14	chr14:79960000-80000000	chr14:119600000-119640000
chr14	chr14:59880000-59920000	chr14:119600000-119640000
chr14	chr14:79960000-80000000	chr14:119720000-119760000
chr14	chr14:80120000-80160000	chr14:119720000-119760000
chr14	chr14:80000000-80040000	chr14:119400000-119440000
chr14	chr14:80000000-80040000	chr14:121320000-121360000
chr14	chr14:116880000-116920000	chr14:117800000-117840000
chr14	chr14:116880000-116920000	chr14:118280000-118320000
chr14	chr14:116200000-116240000	chr14:118280000-118320000
chr14	chr14:116880000-116920000	chr14:118360000-118400000
chr14	chr14:117000000-117040000	chr14:118360000-118400000
chr14	chr14:117320000-117360000	chr14:118360000-118400000
chr14	chr14:63760000-63800000	chr14:123000000-123040000
chr14	chr14:33200000-33240000	chr14:123000000-123040000
chr14	chr14:91920000-91960000	chr14:123000000-123040000
chr14	chr14:80120000-80160000	chr14:119640000-119680000
chr14	chr14:80120000-80160000	chr14:121400000-121440000
chr14	chr14:66440000-66480000	chr14:121400000-121440000
chr14	chr14:57920000-57960000	chr14:121400000-121440000
chr14	chr14:66120000-66160000	chr14:121400000-121440000
chr14	chr14:66360000-66400000	chr14:121400000-121440000
chr14	chr14:80120000-80160000	chr14:121880000-121920000
chr14	chr14:121680000-121720000	chr14:121880000-121920000
chr14	chr14:63400000-63440000	chr14:119040000-119080000
chr14	chr14:63600000-63640000	chr14:119040000-119080000
chr14	chr14:67640000-67680000	chr14:119360000-119400000
chr14	chr14:24840000-24880000	chr14:119800000-119840000
chr14	chr14:119480000-119520000	chr14:120080000-120120000
chr14	chr14:119480000-119520000	chr14:120200000-120240000
chr14	chr14:119480000-119520000	chr14:120280000-120320000
chr14	chr14:119480000-119520000	chr14:120400000-120440000
chr14	chr14:119560000-119600000	chr14:120400000-120440000
chr14	chr14:119720000-119760000	chr14:121040000-121080000
chr14	chr14:56760000-56800000	chr14:120800000-120840000
chr14	chr14:53120000-53160000	chr14:121200000-121240000
chr14	chr14:66080000-66120000	chr14:121200000-121240000
chr14	chr14:105680000-105720000	chr14:122040000-122080000
chr14	chr14:101880000-101920000	chr14:124360000-124400000
chr14	chr14:29600000-29640000	chr14:122800000-122840000
chr14	chr14:101920000-101960000	chr14:123400000-123440000
chr14	chr14:83400000-83440000	chr14:123600000-123640000
chr14	chr14:101760000-101800000	chr14:123640000-123680000
chr14	chr14:123440000-123480000	chr14:123640000-123680000
chr14	chr14:76360000-76400000	chr14:123960000-124000000
chr14	chr14:87000000-87040000	chr14:124120000-124160000
chr14	chr14:123800000-123840000	chr14:124640000-124680000
chr15	chr15:5400000-5440000	chr15:6040000-6080000
chr15	chr15:5200000-5240000	chr15:6120000-6160000
chr15	chr15:5240000-5280000	chr15:6120000-6160000
chr15	chr15:5280000-5320000	chr15:6120000-6160000
chr15	chr15:5360000-5400000	chr15:6120000-6160000
chr15	chr15:5720000-5760000	chr15:6120000-6160000
chr15	chr15:7800000-7840000	chr15:20000000-20040000
chr15	chr15:8040000-8080000	chr15:20000000-20040000
chr15	chr15:7800000-7840000	chr15:20040000-20080000
chr15	chr15:6680000-6720000	chr15:25160000-25200000
chr15	chr15:6680000-6720000	chr15:38360000-38400000
chr15	chr15:25760000-25800000	chr15:38360000-38400000
chr15	chr15:6600000-6640000	chr15:38360000-38400000
chr15	chr15:6840000-6880000	chr15:25760000-25800000
chr15	chr15:28320000-28360000	chr15:29960000-30000000
chr15	chr15:29960000-30000000	chr15:30360000-30400000
chr15	chr15:29960000-30000000	chr15:30680000-30720000
chr15	chr15:30120000-30160000	chr15:31080000-31120000
chr15	chr15:36760000-36800000	chr15:37880000-37920000
chr15	chr15:25800000-25840000	chr15:38160000-38200000
chr15	chr15:25800000-25840000	chr15:38200000-38240000
chr15	chr15:25760000-25800000	chr15:38200000-38240000
chr15	chr15:25800000-25840000	chr15:38320000-38360000
chr15	chr15:25760000-25800000	chr15:38320000-38360000
chr15	chr15:25680000-25720000	chr15:38320000-38360000
chr15	chr15:25760000-25800000	chr15:38240000-38280000
chr15	chr15:25760000-25800000	chr15:38400000-38440000
chr15	chr15:25760000-25800000	chr15:38440000-38480000
chr15	chr15:39200000-39240000	chr15:39680000-39720000
chr15	chr15:40040000-40080000	chr15:40600000-40640000
chr15	chr15:40040000-40080000	chr15:40880000-40920000
chr15	chr15:40120000-40160000	chr15:52520000-52560000
chr15	chr15:39360000-39400000	chr15:52760000-52800000
chr15	chr15:39360000-39400000	chr15:52920000-52960000
chr15	chr15:39520000-39560000	chr15:53080000-53120000
chr15	chr15:60960000-61000000	chr15:61800000-61840000
chr15	chr15:58920000-58960000	chr15:61920000-61960000
chr15	chr15:61280000-61320000	chr15:62440000-62480000
chr15	chr15:61800000-61840000	chr15:62440000-62480000
chr15	chr15:61800000-61840000	chr15:62480000-62520000
chr15	chr15:61800000-61840000	chr15:62520000-62560000
chr15	chr15:61800000-61840000	chr15:63640000-63680000
chr15	chr15:61000000-61040000	chr15:62600000-62640000
chr15	chr15:67000000-67040000	chr15:68080000-68120000
chr15	chr15:68520000-68560000	chr15:69680000-69720000
chr15	chr15:69600000-69640000	chr15:70920000-70960000
chr15	chr15:72400000-72440000	chr15:72840000-72880000
chr15	chr15:72400000-72440000	chr15:72880000-72920000
chr15	chr15:45680000-45720000	chr15:72880000-72920000
chr15	chr15:72200000-72240000	chr15:72880000-72920000
chr15	chr15:72480000-72520000	chr15:72880000-72920000
chr15	chr15:36440000-36480000	chr15:73240000-73280000
chr15	chr15:36960000-37000000	chr15:76000000-76040000
chr15	chr15:36960000-37000000	chr15:78240000-78280000
chr15	chr15:36880000-36920000	chr15:78240000-78280000
chr15	chr15:37000000-37040000	chr15:78240000-78280000
chr15	chr15:7200000-7240000	chr15:78200000-78240000
chr15	chr15:53080000-53120000	chr15:78200000-78240000
chr15	chr15:37000000-37040000	chr15:78280000-78320000
chr15	chr15:13120000-13160000	chr15:83000000-83040000
chr15	chr15:9840000-9880000	chr15:84680000-84720000
chr15	chr15:9840000-9880000	chr15:90120000-90160000
chr15	chr15:38040000-38080000	chr15:85280000-85320000
chr15	chr15:32640000-32680000	chr15:86360000-86400000
chr15	chr15:64760000-64800000	chr15:86360000-86400000
chr15	chr15:34560000-34600000	chr15:87760000-87800000
chr15	chr15:86120000-86160000	chr15:87840000-87880000
chr15	chr15:87480000-87520000	chr15:88440000-88480000
chr15	chr15:43240000-43280000	chr15:88840000-88880000
chr15	chr15:93440000-93480000	chr15:94040000-94080000
chr15	chr15:94560000-94600000	chr15:95040000-95080000
chr15	chr15:94560000-94600000	chr15:95440000-95480000
chr15	chr15:94600000-94640000	chr15:95440000-95480000
chr15	chr15:94840000-94880000	chr15:95440000-95480000
chr15	chr15:94600000-94640000	chr15:95280000-95320000
chr15	chr15:94600000-94640000	chr15:95400000-95440000
chr15	chr15:94640000-94680000	chr15:95400000-95440000
chr15	chr15:84400000-84440000	chr15:98560000-98600000
chr15	chr15:38000000-38040000	chr15:98800000-98840000
chr15	chr15:38000000-38040000	chr15:99000000-99040000
chr15	chr15:38000000-38040000	chr15:99120000-99160000
chr15	chr15:38000000-38040000	chr15:99160000-99200000
chr15	chr15:38000000-38040000	chr15:100080000-100120000
chr15	chr15:38360000-38400000	chr15:100080000-100120000
chr15	chr15:38160000-38200000	chr15:98880000-98920000
chr15	chr15:38080000-38120000	chr15:99600000-99640000
chr15	chr15:38120000-38160000	chr15:100040000-100080000
chr15	chr15:101360000-101400000	chr15:101800000-101840000
chr15	chr15:101080000-101120000	chr15:101840000-101880000
chr15	chr15:97520000-97560000	chr15:102160000-102200000
chr16	chr16:5600000-5640000	chr16:6400000-6440000
chr16	chr16:5680000-5720000	chr16:6400000-6440000
chr16	chr16:11000000-11040000	chr16:17200000-17240000
chr16	chr16:24040000-24080000	chr16:25040000-25080000
chr16	chr16:24360000-24400000	chr16:25080000-25120000
chr16	chr16:24360000-24400000	chr16:87320000-87360000
chr16	chr16:22720000-22760000	chr16:87320000-87360000
chr16	chr16:23200000-23240000	chr16:87320000-87360000
chr16	chr16:23880000-23920000	chr16:87320000-87360000
chr16	chr16:23960000-24000000	chr16:87320000-87360000
chr16	chr16:24280000-24320000	chr16:87320000-87360000
chr16	chr16:24760000-24800000	chr16:87320000-87360000
chr16	chr16:4800000-4840000	chr16:30200000-30240000
chr16	chr16:5000000-5040000	chr16:30200000-30240000
chr16	chr16:30600000-30640000	chr16:31080000-31120000
chr16	chr16:30600000-30640000	chr16:31200000-31240000
chr16	chr16:30600000-30640000	chr16:31360000-31400000
chr16	chr16:30640000-30680000	chr16:31360000-31400000
chr16	chr16:30680000-30720000	chr16:31360000-31400000
chr16	chr16:30680000-30720000	chr16:31400000-31440000
chr16	chr16:30480000-30520000	chr16:31440000-31480000
chr16	chr16:21880000-21920000	chr16:32800000-32840000
chr16	chr16:42240000-42280000	chr16:43680000-43720000
chr16	chr16:42280000-42320000	chr16:43680000-43720000
chr16	chr16:42320000-42360000	chr16:43680000-43720000
chr16	chr16:42240000-42280000	chr16:43760000-43800000
chr16	chr16:42560000-42600000	chr16:43720000-43760000
chr16	chr16:46320000-46360000	chr16:47200000-47240000
chr16	chr16:46280000-46320000	chr16:47800000-47840000
chr16	chr16:31280000-31320000	chr16:48640000-48680000
chr16	chr16:31960000-32000000	chr16:48640000-48680000
chr16	chr16:32040000-32080000	chr16:48640000-48680000
chr16	chr16:32040000-32080000	chr16:96320000-96360000
chr16	chr16:30120000-30160000	chr16:96320000-96360000
chr16	chr16:32040000-32080000	chr16:96440000-96480000
chr16	chr16:51400000-51440000	chr16:55440000-55480000
chr16	chr16:50440000-50480000	chr16:56000000-56040000
chr16	chr16:29720000-29760000	chr16:56080000-56120000
chr16	chr16:30560000-30600000	chr16:56080000-56120000
chr16	chr16:31440000-31480000	chr16:56080000-56120000
chr16	chr16:39080000-39120000	chr16:58480000-58520000
chr16	chr16:38680000-38720000	chr16:58640000-58680000
chr16	chr16:40440000-40480000	chr16:59320000-59360000
chr16	chr16:59440000-59480000	chr16:59640000-59680000
chr16	chr16:39200000-39240000	chr16:76640000-76680000
chr16	chr16:39200000-39240000	chr16:76680000-76720000
chr16	chr16:75680000-75720000	chr16:76800000-76840000
chr16	chr16:39040000-39080000	chr16:81400000-81440000
chr16	chr16:31680000-31720000	chr16:84760000-84800000
chr16	chr16:34120000-34160000	chr16:87760000-87800000
chr16	chr16:35160000-35200000	chr16:87760000-87800000
chr16	chr16:50640000-50680000	chr16:87760000-87800000
chr16	chr16:55920000-55960000	chr16:89560000-89600000
chr16	chr16:89920000-89960000	chr16:90200000-90240000
chr16	chr16:89960000-90000000	chr16:90200000-90240000
chr16	chr16:87440000-87480000	chr16:90280000-90320000
chr16	chr16:90400000-90440000	chr16:90680000-90720000
chr16	chr16:44040000-44080000	chr16:91320000-91360000
chr16	chr16:33360000-33400000	chr16:92200000-92240000
chr16	chr16:35040000-35080000	chr16:92200000-92240000
chr16	chr16:92560000-92600000	chr16:93160000-93200000
chr16	chr16:92560000-92600000	chr16:93240000-93280000
chr16	chr16:92560000-92600000	chr16:93320000-93360000
chr16	chr16:93720000-93760000	chr16:93800000-93840000
chr16	chr16:56000000-56040000	chr16:94000000-94040000
chr16	chr16:56040000-56080000	chr16:94000000-94040000
chr16	chr16:57360000-57400000	chr16:94000000-94040000
chr16	chr16:44400000-44440000	chr16:94480000-94520000
chr16	chr16:93960000-94000000	chr16:94480000-94520000
chr16	chr16:94000000-94040000	chr16:94480000-94520000
chr16	chr16:32560000-32600000	chr16:95040000-95080000
chr16	chr16:96440000-96480000	chr16:97400000-97440000
chr16	chr16:96720000-96760000	chr16:97400000-97440000
chr16	chr16:96440000-96480000	chr16:97520000-97560000
chr17	chr17:8840000-8880000	chr17:9160000-9200000
chr17	chr17:10000000-10040000	chr17:10880000-10920000
chr17	chr17:10120000-10160000	chr17:10880000-10920000
chr17	chr17:10000000-10040000	chr17:13000000-13040000
chr17	chr17:10240000-10280000	chr17:13000000-13040000
chr17	chr17:9800000-9840000	chr17:13000000-13040000
chr17	chr17:10800000-10840000	chr17:13000000-13040000
chr17	chr17:10880000-10920000	chr17:13000000-13040000
chr17	chr17:9920000-9960000	chr17:11080000-11120000
chr17	chr17:10080000-10120000	chr17:11080000-11120000
chr17	chr17:10080000-10120000	chr17:11280000-11320000
chr17	chr17:9200000-9240000	chr17:11280000-11320000
chr17	chr17:9240000-9280000	chr17:12120000-12160000
chr17	chr17:9520000-9560000	chr17:12160000-12200000
chr17	chr17:9520000-9560000	chr17:12360000-12400000
chr17	chr17:10240000-10280000	chr17:12360000-12400000
chr17	chr17:9520000-9560000	chr17:12560000-12600000
chr17	chr17:10240000-10280000	chr17:12560000-12600000
chr17	chr17:9560000-9600000	chr17:12560000-12600000
chr17	chr17:10240000-10280000	chr17:12320000-12360000
chr17	chr17:10240000-10280000	chr17:12520000-12560000
chr17	chr17:9560000-9600000	chr17:12520000-12560000
chr17	chr17:10840000-10880000	chr17:12520000-12560000
chr17	chr17:16000000-16040000	chr17:17000000-17040000
[truncated: 2,712 more rows]

## Sheet: ST5 - Published features sets
Group	Feature	Reference	Link	40kb window classification
				…for contact set classification (Fig. 3, Ext. Data Fig. 8)	…for linear analysis (Fig. 4)	…used in linear analysis (Ext. Data Fig. 9)	…TAD boundary markers (Ext. Data Fig. 6)
Repetitive DNA elements
	LINEs	RepeatMasker (rmsk) via UCSC Table Browser	https://genome.ucsc.edu/cgi-bin/hgTables			x	x
	SINEs	RepeatMasker (rmsk) via UCSC Table Browser	https://genome.ucsc.edu/cgi-bin/hgTables			x
	LTR	RepeatMasker (rmsk) via UCSC Table Browser	https://genome.ucsc.edu/cgi-bin/hgTables			x
	Simple repeats	RepeatMasker (rmsk) via UCSC Table Browser	https://genome.ucsc.edu/cgi-bin/hgTables			x
	tRNAs	RepeatMasker (rmsk) via UCSC Table Browser	https://genome.ucsc.edu/cgi-bin/hgTables			x	x
Constitutive heterochromatin
	H3K9me3	Bilodeau et al., 2009	GSE18371	x	x	x
	H4K20me3	Mikkelsen et al., 2007	GSE12241	x	x	x
CTCF
	CTCF	Shen et al., 2012	GSE29184	x	x	x	x
TFs
	Nanog	Marson et al., 2008	GSE11724	x		x	x
	2022-10-04	Marson et al., 2008	GSE11724	x	x	x	x
	Sox2	Marson et al., 2008	GSE11724	x		x	x
	Tcf3	Marson et al., 2008	GSE11724	x		x	x
Enhancers
	Enhancers	Cruz-Molina et al., 2017		x	x	x
	Super-enhancers (SE)	Whyte et al., 2013			x	x
Enhancer regulators
	Med12	Kagey et al., 2010	GSE22557	x		x	x
	p300	Shen et al., 2012	GSE29184	x	x	x	x
	H3K27ac	Shen et al., 2012	GSE29184			x	x
RNA polymerase II activity and transcription-related histone marks
	GRO-seq	Min et al., 2011	GSE27037			x
	RNAPII-S7p	Ferrai et al., 2017	GSE94364	x	x	x
	RNAPII-S5p	Ferrai et al., 2017	GSE94364	x	x	x
	RNAPII-S2p	Brookes et al., 2012	GSE34520	x	x	x
	Unphosphorylated RNAPII (8GW16)	Brookes et al., 2012	GSE34520				x
	H3K36me3	Marson et al., 2008	GSE11724			x
	H3K79me2	Marson et al., 2008	GSE11724			x	x
Facultative heterochromatin
	Jarid2	Peng et al. 2009	GSE18776			x	x
	Suz12	Peng et al. 2009	GSE18776			x	x
	Ezh2	Peng et al., 2009	GSE18776			x	x
	H3K27me3	Ferrai et al., 2017	GSE94364	x		x	x
LADs
	mESC HMM state calls	Peric-Hupkes et al., 2010	GSE17051			x
	Gene tracks	UCSC Table Browser	https://genome.ucsc.edu/cgi-bin/hgTables			x	x
	TSS	UCSC Table Browser	https://genome.ucsc.edu/cgi-bin/hgTables			x	x

## Sheet: ST6 - Features used in RF
Features				Feature pair counts
Enhancers			homotypic	14
H3K27me3			heterotypic	91
H3K9me3			total	105
Med12
2022-10-04
RNAPII-S2p
RNAPII-S5p
RNAPII-S7p
Sox2
Tcf3
H4K20me3
CTCF
Nanog
p300
total	14

## Sheet: ST7 - Summary specific contacts
Specific contacts			Contacts annotated with feature pairs				Randomized background sets
threshold	definition	contact count	annotated contact count	fraction of foreground set	filename		definition	randomization run	filename	contact count
5.00 %	Hi-C-specific contacts	231164	98600	42.65 %	HiC_05.upset.tsv		Hi-C-specific contacts	1	HiC_specific_005/fullbg_minus_h005_HiC_specific_005_run1.bedpe.gz	231164
	GAM-specific contacts	265166	164946	62.20 %	GAM_05.upset.tsv		Hi-C-specific contacts	2	HiC_specific_005/fullbg_minus_h005_HiC_specific_005_run2.bedpe.gz	231164
	strong-and-common contacts	148536	78919	53.13 %	common_005.upset.tsv		Hi-C-specific contacts	3	HiC_specific_005/fullbg_minus_h005_HiC_specific_005_run3.bedpe.gz	231164
	5% genome-wide background		140014		random_005_1.upset.tsv
							GAM-specific contacts	1	GAM_specific_005/fullbg_minus_g005_GAM_specific_005_run1.bedpe.gz	265166
							GAM-specific contacts	2	GAM_specific_005/fullbg_minus_g005_GAM_specific_005_run2.bedpe.gz	265166
							GAM-specific contacts	3	GAM_specific_005/fullbg_minus_g005_GAM_specific_005_run3.bedpe.gz	265166
							strong-and-common contacts	1	common_005/fullbg_minus_s005_common_005_run1.bedpe.gz	148536
							strong-and-common contacts	2	common_005/fullbg_minus_s005_common_005_run2.bedpe.gz	148536
							strong-and-common contacts	3	common_005/fullbg_minus_s005_common_005_run3.bedpe.gz	148536
							5% genome-wide background	1	random_005/fullbg_rand005_run1.bedpe.gz	250172
							5% genome-wide background	2	random_005/fullbg_rand005_run2.bedpe.gz	250172
							5% genome-wide background	3	random_005/fullbg_rand005_run3.bedpe.gz	250172
threshold	10% datasets	contact count					definition	randomization run	filename	contact count
10.00 %	Hi-C-specific contacts	473884					Hi-C-specific contacts	1	HiC_specific_010/fullbg_minus_h010_HiC_specific_010_run1.bedpe.gz	473884
	GAM-specific contacts	499198					Hi-C-specific contacts	2	HiC_specific_010/fullbg_minus_h010_HiC_specific_010_run2.bedpe.gz	473884
	strong-and-common contacts	297064					Hi-C-specific contacts	3	HiC_specific_010/fullbg_minus_h010_HiC_specific_010_run3.bedpe.gz	473884
							strong-and-common contacts	1	common_010/fullbg_minus_s010_common_010_run1.bedpe.gz	297064
							strong-and-common contacts	2	common_010/fullbg_minus_s010_common_010_run2.bedpe.gz	297064
							strong-and-common contacts	3	common_010/fullbg_minus_s010_common_010_run3.bedpe.gz	297064
							10% genome-wide background	1	random_010/fullbg_rand010_run1.bedpe.gz	500345
							10% genome-wide background	2	random_010/fullbg_rand010_run2.bedpe.gz	500345
							10% genome-wide background	3	random_010/fullbg_rand010_run3.bedpe.gz	500345
							GAM-specific contacts	1	GAM_specific_010/fullbg_minus_g010_GAM_specific_010_run1.bedpe.gz	499198
							GAM-specific contacts	2	GAM_specific_010/fullbg_minus_g010_GAM_specific_010_run2.bedpe.gz	499198
							GAM-specific contacts	3	GAM_specific_010/fullbg_minus_g010_GAM_specific_010_run3.bedpe.gz	499198

## Sheet: ST8 - Feature pair enrichments 
Feature pair	covered in GAM	covered in Hi-C	Accuracy	% covered in GAM	% covered in Hi-C	Info Gain	Fisher's Exact P-value	Avg. Distance of Foreground Occurrence	Avg. Distance of Background Occurrence	Mean discriminatory power (Gini)	Enrichment %GAM / %Hi-C	GAM rank enrichment	Enrichment %Hi-C / %GAM	HiC rank enrichment	Enrichment direction
CTCF / Enhancer	75058	27600	0.554203	0.455046	0.279919	0.0222686	0	2.16727e+06	2.00139e+06	0.0272944	1.62563	6	0.615144	100	enriched in GAM
CTCF / CTCF	61214	25726	0.508784	0.371115	0.260913	0.00945359	0	2.17298e+06	1.98167e+06	0.0229881	1.42237	45	0.70305	61	enriched in GAM
CTCF / RNAPII-S2p	60162	21576	0.520539	0.364738	0.218824	0.0173327	0	2.11725e+06	1.91364e+06	0.0229099	1.66681	2	0.599948	104	enriched in GAM
CTCF / RNAPII-S7p	81900	33827	0.556537	0.496526	0.343073	0.0163377	0	2.12649e+06	2.0196e+06	0.0182438	1.44729	38	0.690947	68	enriched in GAM
CTCF / RNAPII-S5p	89327	39735	0.5623	0.541553	0.402992	0.0130399	0	2.12693e+06	2.05553e+06	0.0176808	1.34383	61	0.744141	45	enriched in GAM
CTCF / H4K20me3	32292	18674	0.4258	0.195773	0.189391	4.42e-05	5.92e-05	2.04408e+06	2.17971e+06	0.0165746	1.0337	90	0.967403	16	enriched in GAM
CTCF / H3K9me3	35326	20287	0.431192	0.214167	0.205751	7.2e-05	2.97e-07	2.12241e+06	2.13278e+06	0.016164	1.04091	89	0.960701	17	enriched in GAM
p300 / CTCF	52773	20760	0.495598	0.319941	0.210548	0.0103162	0	2.14285e+06	2.01837e+06	0.0159685	1.51957	19	0.658083	87	enriched in GAM
CTCF / Oct4	56987	22822	0.503764	0.345489	0.23146	0.0106499	0	2.13692e+06	2.0901e+06	0.0157444	1.49265	26	0.669951	80	enriched in GAM
RNAPII-S5p / Enhancer	63400	26670	0.513497	0.384368	0.270487	0.00991228	0	2.14659e+06	1.99422e+06	0.0155592	1.42102	46	0.703718	60	enriched in GAM
H4K20me3 / Enhancer	25174	11030	0.427796	0.15262	0.111866	0.00242665	9.75e-195	2.04079e+06	2.17372e+06	0.0150295	1.36431	57	0.732973	49	enriched in GAM
RNAPII-S5p / RNAPII-S5p	48452	26428	0.457696	0.293745	0.268032	0.000551699	9.99e-46	2.08808e+06	1.97297e+06	0.0141715	1.09593	84	0.912468	22	enriched in GAM
Nanog / CTCF	44411	16666	0.479404	0.269246	0.169026	0.00984985	0	2.13148e+06	2.13523e+06	0.0140922	1.59292	9	0.627777	97	enriched in GAM
CTCF / Sox2	42177	16368	0.472058	0.255702	0.166004	0.00811237	0	2.1271e+06	2.09004e+06	0.0133891	1.54034	14	0.649209	92	enriched in GAM
H3K9me3 / Enhancer	27632	12461	0.431693	0.167521	0.126379	0.00226529	5.67e-182	2.11283e+06	2.12123e+06	0.0131449	1.32555	66	0.754407	40	enriched in GAM
CTCF / H3K27me3	29251	13633	0.433389	0.177337	0.138266	0.00192819	3.33e-155	2.2038e+06	1.96422e+06	0.0129924	1.28258	72	0.779679	34	enriched in GAM
Enhancer / Enhancer	32516	12970	0.448294	0.197131	0.131542	0.00525103	0	2.18728e+06	1.84496e+06	0.0127834	1.49862	24	0.667279	82	enriched in GAM
RNAPII-S7p / Enhancer	56270	23152	0.499791	0.341142	0.234807	0.00927053	0	2.15194e+06	1.94164e+06	0.0127096	1.45286	36	0.688298	70	enriched in GAM
H4K20me3 / RNAPII-S2p	20400	8471	0.419392	0.123677	0.0859128	0.00254648	3.12e-204	1.96668e+06	2.07998e+06	0.0124209	1.43956	40	0.694655	66	enriched in GAM
H4K20me3 / RNAPII-S5p	31416	21486	0.411807	0.190462	0.217911	0.00078695	1.78e-64	1.97668e+06	2.14491e+06	0.0124066	0.874038	102	1.14411	4	enriched in Hi-C
Oct4 / Enhancer	37615	14376	0.462306	0.228044	0.145801	0.00746265	0	2.15071e+06	2.01265e+06	0.0123759	1.56408	11	0.639355	95	enriched in GAM
p300 / RNAPII-S5p	44668	20755	0.464864	0.270804	0.210497	0.00334476	1.18e-267	2.12036e+06	2.01009e+06	0.0122774	1.2865	71	0.777304	35	enriched in GAM
RNAPII-S5p / Oct4	49507	23389	0.47323	0.300141	0.237211	0.00338938	3.13e-271	2.10353e+06	2.07711e+06	0.0122679	1.26529	74	0.790333	32	enriched in GAM
RNAPII-S5p / H3K9me3	33327	22462	0.415354	0.202048	0.227809	0.000667101	6.4e-55	2.05318e+06	2.10439e+06	0.0122353	0.886917	101	1.1275	5	enriched in Hi-C
H4K20me3 / H3K9me3	10139	12014	0.367014	0.0614686	0.121846	0.00772155	0	1.94038e+06	2.09771e+06	0.0117485	0.504478	103	1.98225	3	enriched in Hi-C
RNAPII-S5p / RNAPII-S2p	44981	19884	0.469356	0.272701	0.201663	0.00468491	0	2.08781e+06	1.8931e+06	0.011748	1.35226	60	0.739502	46	enriched in GAM
p300 / Enhancer	34406	13703	0.452684	0.208589	0.138976	0.00565852	0	2.16413e+06	1.91764e+06	0.0113404	1.50091	22	0.666264	84	enriched in GAM
RNAPII-S7p / RNAPII-S7p	37618	19524	0.442784	0.228063	0.198012	0.000906498	5.6e-74	2.09492e+06	1.86745e+06	0.0112821	1.15176	80	0.868236	26	enriched in GAM
H4K20me3 / RNAPII-S7p	28664	16862	0.41891	0.173778	0.171014	9.04e-06	0.0694327	1.97051e+06	2.12784e+06	0.0111019	1.01616	93	0.984095	13	enriched in GAM
Sox2 / RNAPII-S5p	36719	17020	0.448874	0.222612	0.172617	0.00264741	2.69e-212	2.09085e+06	2.07575e+06	0.0110658	1.28963	70	0.775414	36	enriched in GAM
RNAPII-S2p / H3K9me3	22308	9494	0.42275	0.135244	0.096288	0.00248437	2.6e-199	2.0413e+06	2.02292e+06	0.0109916	1.40458	47	0.711957	59	enriched in GAM
Nanog / RNAPII-S5p	39086	17239	0.457025	0.236962	0.174838	0.00396244	1.00466e-300	2.1051e+06	2.11455e+06	0.0109406	1.35533	58	0.737829	48	enriched in GAM
H4K20me3 / H4K20me3	5665	8065	0.365022	0.0343446	0.0817951	0.00739763	0	1.80468e+06	2.01968e+06	0.0108937	0.419885	105	2.3816	1	enriched in Hi-C
RNAPII-S7p / H3K9me3	30955	18210	0.422488	0.187667	0.184686	9.91e-06	0.0572526	2.04845e+06	2.07618e+06	0.0106944	1.01615	94	0.984111	12	enriched in GAM
RNAPII-S7p / RNAPII-S5p	57412	29543	0.479874	0.348065	0.299625	0.00180545	1.91e-145	2.09599e+06	1.98541e+06	0.010636	1.16167	79	0.860829	27	enriched in GAM
CTCF / Med12	20736	7687	0.423641	0.125714	0.0779615	0.00417387	0	2.08189e+06	1.97696e+06	0.0106086	1.61251	7	0.62015	99	enriched in GAM
p300 / RNAPII-S7p	39572	17698	0.457127	0.239909	0.179493	0.00369799	1.09e-295	2.12217e+06	1.95647e+06	0.0105959	1.33659	64	0.748171	42	enriched in GAM
RNAPII-S7p / Oct4	44427	19616	0.468271	0.269343	0.198945	0.00464169	0	2.10739e+06	2.03631e+06	0.010513	1.35385	59	0.738632	47	enriched in GAM
Oct4 / H3K9me3	19955	12005	0.404294	0.120979	0.121755	9.53e-07	0.558047	2.06048e+06	2.16363e+06	0.0104277	0.99363	95	1.00641	11	enriched in Hi-C
H4K20me3 / Oct4	18151	11424	0.399653	0.110042	0.115862	5.72e-05	4.82e-06	1.99146e+06	2.16321e+06	0.0104114	0.949768	98	1.05289	8	enriched in Hi-C
p300 / H3K9me3	18646	10157	0.406339	0.113043	0.103012	0.000175833	1.12e-15	2.07636e+06	2.1328e+06	0.0102969	1.09738	82	0.911265	24	enriched in GAM
p300 / H4K20me3	16971	9498	0.402484	0.102888	0.0963286	8.09e-05	5.6e-08	2.00181e+06	2.16522e+06	0.0102886	1.0681	86	0.936245	20	enriched in GAM
Nanog / Enhancer	29396	10465	0.44596	0.178216	0.106136	0.00713744	0	2.14637e+06	2.04091e+06	0.0102735	1.67913	1	0.595547	105	enriched in GAM
RNAPII-S2p / Oct4	30957	11996	0.446074	0.18768	0.121663	0.00558584	0	2.10426e+06	1.91498e+06	0.0101023	1.54261	13	0.64825	93	enriched in GAM
RNAPII-S5p / H3K27me3	25731	13145	0.421885	0.155997	0.133316	0.000699013	1.8e-57	2.15795e+06	1.97439e+06	0.00978038	1.17012	78	0.854612	28	enriched in GAM
p300 / Oct4	25113	10446	0.429781	0.15225	0.105943	0.00319598	8.3e-256	2.11988e+06	2.04191e+06	0.00958501	1.43709	41	0.695851	65	enriched in GAM
H3K9me3 / H3K9me3	6165	7306	0.369799	0.0373759	0.0740974	0.00452665	0	2.01918e+06	2.04503e+06	0.00954668	0.504416	104	1.98249	2	enriched in Hi-C
p300 / RNAPII-S2p	27859	11469	0.436319	0.168898	0.116318	0.00378933	5.61e-303	2.12648e+06	1.83173e+06	0.00935295	1.45203	37	0.688692	69	enriched in GAM
CTCF / Tcf3	17509	6296	0.416675	0.10615	0.063854	0.00385002	9.61e-305	2.13729e+06	2.08531e+06	0.00932911	1.66239	3	0.601545	103	enriched in GAM
p300 / p300	13605	5894	0.403387	0.0824815	0.0597769	0.00130704	8.11e-106	2.14209e+06	1.90134e+06	0.00925752	1.37982	52	0.72473	54	enriched in GAM
Nanog / H4K20me3	14087	8485	0.395384	0.0854037	0.0860548	9.14e-07	0.565028	1.99743e+06	2.19447e+06	0.00925611	0.992434	96	1.00762	10	enriched in Hi-C
Oct4 / Oct4	16068	6744	0.409507	0.0974137	0.0683976	0.00185459	2.47e-149	2.09745e+06	2.08654e+06	0.00923667	1.42423	44	0.702135	62	enriched in GAM
Nanog / RNAPII-S7p	34840	14330	0.451951	0.211221	0.145335	0.00496913	0	2.10958e+06	2.06917e+06	0.00922274	1.45334	35	0.68807	71	enriched in GAM
RNAPII-S2p / RNAPII-S2p	16283	9033	0.401638	0.0987172	0.0916126	9.88e-05	1.92e-09	2.09615e+06	1.59272e+06	0.00917753	1.07755	85	0.928031	21	enriched in GAM
Sox2 / Enhancer	27689	10424	0.439639	0.167867	0.10572	0.00547928	0	2.14087e+06	1.99929e+06	0.00914741	1.58784	10	0.629785	96	enriched in GAM
Sox2 / RNAPII-S7p	32645	14221	0.444036	0.197913	0.144229	0.00340927	8.34e-273	2.09836e+06	2.03069e+06	0.00898436	1.37221	55	0.72875	51	enriched in GAM
Nanog / H3K9me3	15528	8730	0.399923	0.0941399	0.0885396	6.37e-05	1.45e-06	2.05741e+06	2.19116e+06	0.00891769	1.06325	87	0.94051	19	enriched in GAM
RNAPII-S2p / Enhancer	40173	16089	0.465513	0.243552	0.163174	0.00668988	0	2.15096e+06	1.82222e+06	0.00890271	1.49259	27	0.669977	79	enriched in GAM
RNAPII-S5p / Med12	17754	8081	0.410832	0.107635	0.0819574	0.00128843	2.6e-104	2.05976e+06	1.96575e+06	0.00875383	1.31331	68	0.761437	38	enriched in GAM
RNAPII-S7p / RNAPII-S2p	35805	16828	0.446135	0.217071	0.170669	0.00231405	7.94e-186	2.09467e+06	1.81909e+06	0.00867809	1.27188	73	0.786237	33	enriched in GAM
H3K27me3 / Enhancer	21900	9769	0.420158	0.132771	0.0990771	0.00185734	1.59e-149	2.19856e+06	1.89372e+06	0.00843215	1.34008	63	0.746227	43	enriched in GAM
H4K20me3 / Sox2	13431	8264	0.393734	0.0814266	0.0838134	1.27e-05	0.0313197	1.97539e+06	2.15545e+06	0.00838896	0.971523	97	1.02931	9	enriched in Hi-C
RNAPII-S7p / H3K27me3	24338	11682	0.42215	0.147551	0.118479	0.0012306	9.59e-100	2.15785e+06	1.94777e+06	0.0083888	1.24538	75	0.802966	31	enriched in GAM
Sox2 / H3K9me3	14639	8490	0.39746	0.0887503	0.0861055	1.48e-05	0.0203934	2.04111e+06	2.17965e+06	0.00833407	1.03072	91	0.9702	15	enriched in GAM
H4K20me3 / H3K27me3	8580	5021	0.387633	0.052017	0.0509229	4.14e-06	0.222801	2.03808e+06	2.21313e+06	0.00830153	1.02149	92	0.978966	14	enriched in GAM
H3K9me3 / H3K27me3	8609	5594	0.385568	0.0521928	0.0567343	6.79e-05	6.54e-07	2.13384e+06	2.11203e+06	0.00806863	0.919952	99	1.08701	7	enriched in Hi-C
Nanog / Oct4	19681	8030	0.418337	0.119318	0.0814402	0.00266087	2.36e-213	2.10275e+06	2.13271e+06	0.00803259	1.4651	32	0.682548	74	enriched in GAM
p300 / Nanog	19270	7678	0.418113	0.116826	0.0778702	0.00289183	1.14e-231	2.11523e+06	2.07974e+06	0.00802623	1.50027	23	0.666548	83	enriched in GAM
Oct4 / H3K27me3	15565	7024	0.406536	0.0943642	0.0712373	0.0011806	8.96e-96	2.16106e+06	2.03585e+06	0.0079239	1.32465	67	0.754919	39	enriched in GAM
Tcf3 / RNAPII-S5p	15254	6512	0.407299	0.0924788	0.0660446	0.00160382	2.18e-129	2.1039e+06	2.07383e+06	0.00761465	1.40025	49	0.71416	57	enriched in GAM
p300 / H3K27me3	14458	6686	0.403618	0.0876529	0.0678093	0.000921107	4.12e-75	2.17967e+06	1.95457e+06	0.00758284	1.29264	69	0.773612	37	enriched in GAM
Sox2 / Oct4	17644	7511	0.412577	0.106968	0.0761765	0.00190939	1.19e-153	2.09864e+06	2.08529e+06	0.00755965	1.40422	48	0.71214	58	enriched in GAM
p300 / Sox2	18030	7710	0.413286	0.109309	0.0781947	0.00190893	1.18e-153	2.11812e+06	2.05088e+06	0.00754521	1.3979	50	0.715358	56	enriched in GAM
Nanog / RNAPII-S2p	23708	8548	0.431651	0.143732	0.0866937	0.0053445	0	2.1001e+06	1.976e+06	0.00735481	1.65793	4	0.603163	102	enriched in GAM
RNAPII-S7p / Med12	15358	6900	0.406221	0.0931093	0.0699797	0.00119733	4.11e-97	2.05847e+06	1.91168e+06	0.00702903	1.33052	65	0.751587	41	enriched in GAM
Sox2 / RNAPII-S2p	22289	8692	0.425721	0.135129	0.0881542	0.00372596	6.48e-298	2.10094e+06	1.90899e+06	0.00670496	1.53287	16	0.65237	90	enriched in GAM
Med12 / Enhancer	13840	5436	0.406016	0.0839062	0.0551318	0.0021423	3.73e-172	2.09693e+06	1.88073e+06	0.00670134	1.52192	17	0.657065	89	enriched in GAM
H4K20me3 / Med12	6589	3746	0.384916	0.0399464	0.0379919	1.72e-05	0.012452	1.93814e+06	2.07188e+06	0.00645664	1.05145	88	0.951071	18	enriched in GAM
H3K27me3 / H3K27me3	4027	2667	0.379289	0.0244141	0.0270487	4.7e-05	3.39e-05	2.19442e+06	1.76345e+06	0.00644498	0.902597	100	1.10791	6	enriched in Hi-C
RNAPII-S2p / H3K27me3	17543	7646	0.411681	0.106356	0.0775456	0.00166583	2.38e-134	2.14785e+06	1.83044e+06	0.00640239	1.37153	56	0.729114	50	enriched in GAM
Nanog / Sox2	13852	5565	0.405572	0.083979	0.0564402	0.00194468	1.92e-156	2.09462e+06	2.10855e+06	0.00638815	1.48793	28	0.672075	78	enriched in GAM
Nanog / Nanog	9199	3586	0.395426	0.0557698	0.0363692	0.00143297	7.9e-116	2.1048e+06	2.12733e+06	0.006285	1.53344	15	0.652131	91	enriched in GAM
Nanog / H3K27me3	11772	4934	0.400074	0.0713688	0.0500406	0.00133577	4.1e-108	2.13659e+06	2.08041e+06	0.00611895	1.42622	43	0.701155	63	enriched in GAM
Med12 / H3K9me3	7180	3766	0.387082	0.0435294	0.0381947	0.000122094	2.55e-11	2.00694e+06	2.06084e+06	0.00599812	1.13967	81	0.877447	25	enriched in GAM
Tcf3 / RNAPII-S7p	13490	5442	0.404666	0.0817843	0.0551927	0.00185535	2.38e-149	2.11003e+06	2.00934e+06	0.0059833	1.4818	29	0.674857	77	enriched in GAM
Sox2 / H3K27me3	11294	4911	0.398348	0.0684709	0.0498073	0.00104861	2.99e-85	2.14294e+06	2.05016e+06	0.00592441	1.37472	54	0.727423	52	enriched in GAM
Oct4 / Med12	10016	4113	0.396527	0.0607229	0.041714	0.00124462	7.32e-101	2.06737e+06	2.00765e+06	0.00558573	1.4557	33	0.686957	73	enriched in GAM
Sox2 / Sox2	8383	3496	0.392671	0.0508227	0.0354564	0.00095753	4.98e-78	2.08428e+06	2.07693e+06	0.00546704	1.43339	42	0.697649	64	enriched in GAM
p300 / Med12	8864	3943	0.3928	0.0537388	0.0399899	0.000709009	3.06e-58	2.08746e+06	1.90304e+06	0.00542896	1.34381	62	0.744152	44	enriched in GAM
H4K20me3 / Tcf3	5449	2970	0.383535	0.0330351	0.0301217	4.67e-05	3.77e-05	1.97487e+06	2.16597e+06	0.00523213	1.09672	83	0.91181	23	enriched in GAM
Tcf3 / Enhancer	11826	4309	0.402651	0.0716962	0.0437018	0.00241172	1.43e-193	2.16353e+06	1.99462e+06	0.00517894	1.64058	5	0.609542	101	enriched in GAM
RNAPII-S2p / Med12	10184	4403	0.396064	0.0617414	0.0446552	0.000970736	4.41e-79	2.05507e+06	1.78291e+06	0.00500275	1.38263	51	0.723261	55	enriched in GAM
Tcf3 / H3K9me3	5964	3033	0.38525	0.0361573	0.0307606	0.000151286	1.09e-13	2.04085e+06	2.15997e+06	0.00489015	1.17544	77	0.850745	29	enriched in GAM
Tcf3 / Oct4	8219	3229	0.393062	0.0498284	0.0327485	0.00123307	6.6e-100	2.11124e+06	2.08782e+06	0.00438911	1.52155	18	0.657225	88	enriched in GAM
Nanog / Med12	7412	2951	0.391055	0.0449359	0.029929	0.0010458	5.25e-85	2.04702e+06	2.05177e+06	0.00438176	1.50142	20	0.666037	86	enriched in GAM
p300 / Tcf3	7714	3112	0.39159	0.0467668	0.0315619	0.00102807	1.3e-83	2.14037e+06	2.00235e+06	0.00420353	1.48175	30	0.674877	76	enriched in GAM
Sox2 / Med12	6945	3012	0.389052	0.0421047	0.0305477	0.000638923	1.17e-52	2.04896e+06	1.99327e+06	0.00404717	1.37833	53	0.725517	53	enriched in GAM
Med12 / H3K27me3	5457	2261	0.386255	0.0330836	0.022931	0.000633655	3.05e-52	2.0986e+06	1.91123e+06	0.00404091	1.44274	39	0.693125	67	enriched in GAM
Tcf3 / RNAPII-S2p	8966	3328	0.395521	0.0543572	0.0337525	0.00168645	5.63e-136	2.11338e+06	1.91156e+06	0.00388293	1.61046	8	0.62094	98	enriched in GAM
Nanog / Tcf3	5993	2313	0.388092	0.0363331	0.0234584	0.000956055	6.99e-78	2.11048e+06	2.12458e+06	0.00352607	1.54883	12	0.645649	94	enriched in GAM
Tcf3 / Sox2	5851	2336	0.387466	0.0354722	0.0236917	0.000808832	3.42e-66	2.10529e+06	2.08442e+06	0.00319914	1.49724	25	0.667894	81	enriched in GAM
Tcf3 / H3K27me3	4543	1866	0.384286	0.0275423	0.0189249	0.000547553	2.3e-45	2.14095e+06	2.01749e+06	0.00317585	1.45535	34	0.687122	72	enriched in GAM
Med12 / Med12	1702	821	0.377471	0.0103185	0.00832657	7.21e-05	3.22e-07	1.99828e+06	1.78426e+06	0.00235727	1.23923	76	0.806953	30	enriched in GAM
Tcf3 / Med12	2818	1144	0.38048	0.0170844	0.0116024	0.000355623	5.37e-30	2.06067e+06	1.97503e+06	0.00198869	1.47248	31	0.679125	75	enriched in GAM
Tcf3 / Tcf3	1306	520	0.377111	0.00791774	0.00527383	0.000178444	7.92e-16	2.1185e+06	2.03485e+06	0.00151691	1.50133	21	0.666078	85	enriched in GAM

## Sheet: ST9 - Feature pair enrichments 
Feature pair	covered in GAM	covered in Hi-C	Accuracy	% covered in GAM	% covered in Hi-C	Info Gain	Fisher's Exact P-value	Avg. Distance of Foreground Occurrence	Avg. Distance of Background Occurrence	Mean discriminatory power (Gini)	Enrichment %GAM / %Hi-C	GAM rank enrichment	Enrichment %Hi-C / %GAM	HiC rank enrichment	Enrichment direction
CTCF / Enhancer	140209	67035	0.549331	0.454603	0.313872	0.0146006	0	2.11166e+06	1.95977e+06	0.0234093	1.44837	9	0.690433	97	enriched in GAM
CTCF / RNAPII-S2p	110984	51189	0.5237	0.359846	0.239678	0.0119757	0	2.0728e+06	1.90133e+06	0.0213056	1.50137	4	0.666058	102	enriched in GAM
CTCF / RNAPII-S7p	151644	78500	0.549273	0.491679	0.367554	0.0109724	0	2.08341e+06	1.97345e+06	0.0164021	1.3377	40	0.74755	66	enriched in GAM
CTCF / RNAPII-S5p	165721	91338	0.551647	0.537321	0.427664	0.00841142	0	2.08638e+06	1.99998e+06	0.015829	1.25641	62	0.79592	44	enriched in GAM
CTCF / Oct4	106206	53594	0.50994	0.344354	0.250939	0.0072625	0	2.09139e+06	2.03054e+06	0.0148321	1.37226	27	0.728723	79	enriched in GAM
p300 / CTCF	98096	48954	0.503292	0.318059	0.229213	0.00690688	0	2.09531e+06	1.97478e+06	0.0150461	1.38761	23	0.720663	83	enriched in GAM
Nanog / CTCF	82493	39403	0.491698	0.267469	0.184493	0.00684139	0	2.08431e+06	2.06069e+06	0.013422	1.44975	8	0.689775	98	enriched in GAM
RNAPII-S5p / Enhancer	118879	62840	0.516505	0.385444	0.294231	0.0064564	0	2.09554e+06	1.95757e+06	0.0141587	1.31001	52	0.763355	54	enriched in GAM
RNAPII-S7p / Enhancer	105446	55062	0.505672	0.34189	0.257812	0.00585816	0	2.09604e+06	1.9226e+06	0.0114485	1.32612	42	0.75408	64	enriched in GAM
CTCF / Sox2	78339	38302	0.485849	0.254	0.179338	0.00570745	0	2.08098e+06	2.036e+06	0.013223	1.41632	14	0.706056	92	enriched in GAM
CTCF / CTCF	114386	61240	0.510963	0.370876	0.286739	0.00558324	0	2.12119e+06	1.94859e+06	0.0218772	1.29343	55	0.77314	51	enriched in GAM
Oct4 / Enhancer	70809	34330	0.479033	0.229586	0.160741	0.00524218	0	2.09808e+06	1.97092e+06	0.0122484	1.4283	11	0.700134	95	enriched in GAM
Nanog / Enhancer	55275	25476	0.466236	0.179219	0.119284	0.00491305	0	2.09179e+06	1.99748e+06	0.0102372	1.50246	3	0.665577	103	enriched in GAM
H4K20me3 / H3K9me3	18996	22823	0.401818	0.0615911	0.106862	0.00475798	0	1.92952e+06	2.02789e+06	0.0101991	0.57636	104	1.73503	2	enriched in Hi-C
H4K20me3 / H4K20me3	10516	14934	0.400686	0.0340963	0.0699242	0.00472541	0	1.8099e+06	1.96111e+06	0.00946518	0.487617	105	2.05079	1	enriched in Hi-C
RNAPII-S2p / Enhancer	75702	38776	0.47989	0.24545	0.181558	0.0042244	0	2.09166e+06	1.83818e+06	0.00867794	1.35191	34	0.739692	72	enriched in GAM
RNAPII-S2p / Oct4	57715	28063	0.465955	0.187131	0.131397	0.00402856	0	2.06286e+06	1.90458e+06	0.00978283	1.42416	12	0.702168	94	enriched in GAM
Sox2 / Enhancer	52049	24897	0.461165	0.16876	0.116573	0.0038661	0	2.08889e+06	1.97124e+06	0.00944059	1.44767	10	0.690765	96	enriched in GAM
Nanog / RNAPII-S2p	44093	20259	0.454809	0.142964	0.0948571	0.0038349	0	2.05978e+06	1.94727e+06	0.00758531	1.50715	2	0.663505	104	enriched in GAM
p300 / Enhancer	64820	32844	0.470407	0.210167	0.153783	0.00370977	0	2.10344e+06	1.90448e+06	0.0111907	1.36665	32	0.731716	74	enriched in GAM
Nanog / RNAPII-S7p	64608	33218	0.469284	0.20948	0.155534	0.00338826	0	2.06716e+06	2.01306e+06	0.00915166	1.34684	35	0.742477	71	enriched in GAM
RNAPII-S7p / Oct4	82894	44827	0.482075	0.268769	0.20989	0.00331053	0	2.06595e+06	1.99003e+06	0.0104143	1.28052	58	0.78093	48	enriched in GAM
Enhancer / Enhancer	61948	31960	0.466598	0.200855	0.149644	0.00315175	0	2.11365e+06	1.84874e+06	0.013648	1.34222	37	0.745032	69	enriched in GAM
RNAPII-S5p / RNAPII-S2p	83545	45703	0.481644	0.27088	0.213991	0.00306361	0	2.05112e+06	1.88448e+06	0.0110343	1.26584	60	0.789987	46	enriched in GAM
CTCF / Med12	37965	17964	0.447466	0.123095	0.0841114	0.00284033	0	2.05265e+06	1.95634e+06	0.0108889	1.46347	6	0.683306	100	enriched in GAM
H3K9me3 / H3K9me3	11689	14034	0.404657	0.0378995	0.0657102	0.0028222	0	1.98858e+06	1.98902e+06	0.00950537	0.576767	103	1.7338	3	enriched in Hi-C
Nanog / RNAPII-S5p	72560	39287	0.472892	0.235263	0.18395	0.00276204	0	2.06353e+06	2.04436e+06	0.0110023	1.27895	59	0.781893	47	enriched in GAM
Sox2 / RNAPII-S2p	41417	20139	0.449912	0.134287	0.0942952	0.00274254	0	2.05901e+06	1.91386e+06	0.00697946	1.42412	13	0.70219	93	enriched in GAM
CTCF / Tcf3	32297	14839	0.442594	0.104717	0.0694794	0.0027105	0	2.09155e+06	2.02501e+06	0.00970951	1.50717	1	0.663496	105	enriched in GAM
RNAPII-S5p / Oct4	92436	52591	0.485482	0.299707	0.246243	0.00250554	0	2.06488e+06	2.01684e+06	0.0121342	1.21712	70	0.82161	36	enriched in GAM
p300 / RNAPII-S2p	52062	27003	0.457156	0.168802	0.126434	0.00247735	0	2.07705e+06	1.85185e+06	0.00923679	1.3351	41	0.749008	65	enriched in GAM
Sox2 / RNAPII-S7p	60608	32431	0.463129	0.196511	0.151849	0.00240903	0	2.05899e+06	1.99497e+06	0.00922822	1.29412	53	0.772727	53	enriched in GAM
p300 / RNAPII-S7p	73868	40895	0.472317	0.239504	0.191479	0.00237144	0	2.07838e+06	1.93238e+06	0.0104071	1.25081	65	0.799483	41	enriched in GAM
p300 / Oct4	46794	24147	0.452535	0.151721	0.113062	0.00225921	0	2.07636e+06	1.99257e+06	0.0100809	1.34193	38	0.745193	68	enriched in GAM
p300 / RNAPII-S5p	83255	47261	0.478104	0.269939	0.221286	0.00222173	0	2.07857e+06	1.96884e+06	0.0121807	1.21987	69	0.819763	37	enriched in GAM
H4K20me3 / RNAPII-S2p	36284	18035	0.44411	0.117644	0.0844438	0.00210625	0	1.96699e+06	2.04053e+06	0.0115918	1.39317	21	0.717789	85	enriched in GAM
p300 / Nanog	35991	17909	0.44379	0.116694	0.0838538	0.00207485	0	2.07578e+06	2.02569e+06	0.00871207	1.39164	22	0.718576	84	enriched in GAM
Sox2 / RNAPII-S5p	68285	38248	0.466692	0.221402	0.179085	0.00194354	8.94e-305	2.05288e+06	2.02268e+06	0.0112015	1.23629	67	0.80887	39	enriched in GAM
Nanog / Oct4	36753	18588	0.443949	0.119165	0.0870331	0.00193806	6.95e-305	2.05978e+06	2.05765e+06	0.00867666	1.36919	30	0.730357	76	enriched in GAM
H4K20me3 / Enhancer	45683	24047	0.450598	0.148119	0.112593	0.00193316	3.83e-305	2.02448e+06	2.10959e+06	0.0140718	1.31552	48	0.760154	58	enriched in GAM
RNAPII-S2p / H3K9me3	40583	21242	0.446202	0.131583	0.0994597	0.00175342	6.93e-278	2.02035e+06	1.98482e+06	0.0102374	1.32298	43	0.755869	63	enriched in GAM
Tcf3 / Enhancer	22121	10396	0.431611	0.0717234	0.0486763	0.00162909	2.63e-258	2.10251e+06	1.95771e+06	0.00585389	1.47348	5	0.678668	101	enriched in GAM
H3K9me3 / Enhancer	51318	28357	0.453137	0.166389	0.132774	0.00154327	8.62e-245	2.07794e+06	2.05328e+06	0.0127681	1.25318	64	0.797969	42	enriched in GAM
Med12 / Enhancer	25904	12796	0.434261	0.0839891	0.0599137	0.00150629	5.52e-239	2.05826e+06	1.8845e+06	0.00731483	1.40184	17	0.71335	89	enriched in GAM
RNAPII-S7p / RNAPII-S2p	67161	38735	0.463606	0.217758	0.181366	0.00144147	7.9e-229	2.05118e+06	1.83154e+06	0.00833178	1.20065	74	0.832879	32	enriched in GAM
Sox2 / Oct4	32904	17231	0.439175	0.106685	0.0806793	0.00138272	1.46e-219	2.05735e+06	2.03294e+06	0.00827711	1.32234	45	0.756236	61	enriched in GAM
Oct4 / Oct4	30106	15575	0.436987	0.0976133	0.0729255	0.00135628	2.23e-215	2.06083e+06	2.02856e+06	0.0104331	1.33853	39	0.747086	67	enriched in GAM
p300 / Sox2	33492	17660	0.439479	0.108592	0.082688	0.00134677	6.29e-214	2.07372e+06	2.00706e+06	0.00826996	1.31327	49	0.761457	57	enriched in GAM
Nanog / Sox2	25641	12925	0.43351	0.0831364	0.0605177	0.0013317	1.54e-211	2.0584e+06	2.04495e+06	0.00714076	1.37375	26	0.727933	80	enriched in GAM
Tcf3 / RNAPII-S7p	25003	12766	0.432592	0.0810678	0.0597732	0.00120214	3.74e-191	2.06964e+06	1.979e+06	0.00647685	1.35626	33	0.737324	73	enriched in GAM
Tcf3 / RNAPII-S2p	16710	7970	0.425893	0.0541792	0.0373173	0.00112997	8.76e-180	2.07072e+06	1.90781e+06	0.00431245	1.45185	7	0.688775	99	enriched in GAM
RNAPII-S7p / RNAPII-S5p	107017	66082	0.48757	0.346984	0.30941	0.00111505	1.75e-177	2.05747e+06	1.94544e+06	0.0103975	1.12143	79	0.891715	27	enriched in GAM
Tcf3 / RNAPII-S5p	28324	14963	0.434746	0.0918355	0.07006	0.00110636	4.17e-176	2.06729e+06	2.01496e+06	0.00807292	1.31081	50	0.762886	56	enriched in GAM
Nanog / Nanog	17103	8469	0.42569	0.0554534	0.0396537	0.000956255	1.81e-152	2.06556e+06	2.05155e+06	0.0074905	1.39844	19	0.715081	87	enriched in GAM
RNAPII-S2p / H3K27me3	33305	18402	0.4377	0.107986	0.0861622	0.000943621	1.83e-150	2.08934e+06	1.83499e+06	0.00652712	1.25328	63	0.797905	43	enriched in GAM
Oct4 / Med12	18363	9267	0.426575	0.0595387	0.0433901	0.000926915	8.14e-148	2.03558e+06	1.96687e+06	0.00629716	1.37217	28	0.728771	78	enriched in GAM
Nanog / H3K27me3	22452	11763	0.429627	0.0727966	0.0550769	0.000910528	2.96e-145	2.08959e+06	2.03619e+06	0.00680835	1.32173	46	0.756587	60	enriched in GAM
RNAPII-S5p / Med12	32698	18112	0.437092	0.106017	0.0848043	0.000905471	1.79e-144	2.03444e+06	1.93791e+06	0.00911522	1.25014	66	0.799909	40	enriched in GAM
p300 / p300	25475	13636	0.43183	0.0825981	0.0638467	0.000899444	1.68e-143	2.09044e+06	1.89206e+06	0.0106528	1.29369	54	0.77298	52	enriched in GAM
Tcf3 / Oct4	15279	7502	0.424048	0.0495394	0.035126	0.000889044	6.74e-142	2.06487e+06	2.02108e+06	0.00496644	1.41034	16	0.709051	90	enriched in GAM
H3K27me3 / Enhancer	42037	24119	0.443476	0.136297	0.11293	0.000869763	7.45e-139	2.13205e+06	1.88973e+06	0.00864925	1.20692	71	0.828558	35	enriched in GAM
CTCF / H3K27me3	55677	32932	0.452723	0.180523	0.154195	0.000864893	4.24e-138	2.14088e+06	1.9264e+06	0.0125	1.17074	75	0.854157	31	enriched in GAM
RNAPII-S7p / Med12	28495	15667	0.433724	0.0923899	0.0733563	0.000827659	3.22e-132	2.03001e+06	1.89804e+06	0.00738446	1.25947	61	0.793986	45	enriched in GAM
p300 / Tcf3	14452	7240	0.422966	0.046858	0.0338993	0.00075191	2.78e-120	2.09194e+06	1.96518e+06	0.00489335	1.38227	24	0.723446	82	enriched in GAM
Nanog / Med12	13700	6795	0.422378	0.0444198	0.0318157	0.000751711	2.84e-120	2.0393e+06	1.98687e+06	0.00506291	1.39616	20	0.71625	86	enriched in GAM
Oct4 / H3K27me3	29587	16594	0.434041	0.0959306	0.0776967	0.00072838	1.25e-116	2.11103e+06	1.9924e+06	0.00839218	1.23468	68	0.809927	38	enriched in GAM
Sox2 / H3K27me3	21435	11517	0.42815	0.0694992	0.0539251	0.000727118	2.06e-116	2.09667e+06	2.0095e+06	0.00653375	1.28881	56	0.77591	50	enriched in GAM
RNAPII-S2p / Med12	19053	10071	0.426357	0.0617759	0.0471546	0.000720465	2.24e-115	2.02627e+06	1.80778e+06	0.0054188	1.31007	51	0.763317	55	enriched in GAM
Sox2 / Sox2	15429	7950	0.423477	0.0500258	0.0372236	0.000681629	2.95e-109	2.04948e+06	2.0322e+06	0.0065814	1.34393	36	0.744089	70	enriched in GAM
Nanog / Tcf3	11067	5474	0.419864	0.0358828	0.0256305	0.00061168	3.26e-98	2.0706e+06	2.04077e+06	0.00418382	1.4	18	0.714283	88	enriched in GAM
RNAPII-S7p / H3K27me3	46250	27678	0.444728	0.149957	0.129594	0.000599619	2.51e-96	2.09852e+06	1.92419e+06	0.00826668	1.15713	76	0.864208	30	enriched in GAM
Tcf3 / Sox2	10780	5406	0.419445	0.0349522	0.0253121	0.000551682	9.23e-89	2.05998e+06	2.02206e+06	0.00377462	1.38085	25	0.724191	81	enriched in GAM
p300 / Med12	16485	8880	0.423719	0.0534497	0.0415781	0.000540528	5.05e-87	2.05668e+06	1.90082e+06	0.00607784	1.28552	57	0.777892	49	enriched in GAM
p300 / H3K27me3	27547	15844	0.431569	0.0893162	0.0741851	0.00052986	2.29e-85	2.12093e+06	1.93043e+06	0.00808386	1.20397	73	0.830589	33	enriched in GAM
Sox2 / Med12	12844	6723	0.420876	0.0416444	0.0314786	0.000509097	4.42e-82	2.02645e+06	1.95935e+06	0.00459557	1.32294	44	0.75589	62	enriched in GAM
RNAPII-S7p / RNAPII-S7p	70675	44259	0.459755	0.229151	0.20723	0.000490316	3.9e-79	2.05119e+06	1.85891e+06	0.0112346	1.10578	81	0.904339	25	enriched in GAM
Tcf3 / H3K27me3	8693	4387	0.417399	0.0281855	0.0205409	0.000426526	5.18e-69	2.09356e+06	1.98517e+06	0.00363388	1.37217	29	0.728775	77	enriched in GAM
Med12 / H3K27me3	10242	5387	0.41845	0.0332079	0.0252231	0.000390072	2.53e-63	2.0739e+06	1.92604e+06	0.00455661	1.31656	47	0.759552	59	enriched in GAM
RNAPII-S5p / H3K9me3	61747	46597	0.438173	0.200204	0.218177	0.000341277	1.22e-55	2.02867e+06	2.0432e+06	0.0119041	0.917619	100	1.08978	6	enriched in Hi-C
H4K20me3 / RNAPII-S5p	57157	43298	0.4357	0.185321	0.202731	0.00033877	3.08e-55	1.97393e+06	2.08546e+06	0.0120048	0.914126	101	1.09394	5	enriched in Hi-C
RNAPII-S5p / RNAPII-S5p	90637	58542	0.470635	0.293874	0.274106	0.000334748	1.3e-54	2.052e+06	1.93139e+06	0.0146274	1.07212	85	0.932734	21	enriched in GAM
RNAPII-S5p / H3K27me3	49009	30605	0.444407	0.158903	0.143299	0.000330282	6.94e-54	2.10362e+06	1.93967e+06	0.00973368	1.10889	80	0.901804	26	enriched in GAM
Tcf3 / Med12	5180	2620	0.414054	0.0167952	0.0122674	0.000248351	5.94e-41	2.04258e+06	1.95369e+06	0.00227819	1.36909	31	0.730411	75	enriched in GAM
p300 / H3K9me3	34502	21920	0.433253	0.111867	0.102634	0.000154927	3.45e-26	2.04807e+06	2.06231e+06	0.0104412	1.08995	82	0.91747	24	enriched in GAM
Tcf3 / Tcf3	2422	1187	0.411515	0.0078529	0.00555779	0.000137181	2.31e-23	2.0706e+06	1.98767e+06	0.00188938	1.41295	15	0.707737	91	enriched in GAM
Med12 / H3K9me3	13136	7960	0.419065	0.0425911	0.0372705	0.00012837	5.92e-22	1.99792e+06	2.02868e+06	0.00625285	1.14276	77	0.875075	29	enriched in GAM
Tcf3 / H3K9me3	10945	6636	0.417404	0.0354872	0.0310712	0.000105371	2.65e-18	2.01848e+06	2.08046e+06	0.00522523	1.14213	78	0.875561	28	enriched in GAM
H3K27me3 / H3K27me3	7877	6298	0.412174	0.0255398	0.0294886	0.000102143	8.4e-18	2.1432e+06	1.76845e+06	0.00703395	0.866089	102	1.15462	4	enriched in Hi-C
p300 / H4K20me3	30815	19865	0.430127	0.0999121	0.0930123	9.51e-05	1.12e-16	1.9853e+06	2.09558e+06	0.0102597	1.07418	84	0.930941	22	enriched in GAM
H3K9me3 / H3K27me3	16346	12241	0.417014	0.052999	0.057315	6.25e-05	1.75e-11	2.10224e+06	2.04855e+06	0.00811901	0.924696	99	1.08144	7	enriched in Hi-C
H4K20me3 / RNAPII-S7p	51825	34436	0.442462	0.168033	0.161237	5.85e-05	7.86e-11	1.96989e+06	2.07019e+06	0.0107257	1.04215	89	0.959553	17	enriched in GAM
Med12 / Med12	3163	1815	0.411732	0.0102555	0.00849822	5.77e-05	1.13e-10	1.98237e+06	1.82177e+06	0.00280478	1.20678	72	0.828654	34	enriched in GAM
Nanog / H3K9me3	28890	18898	0.428291	0.0936707	0.0884846	5.66e-05	1.62e-10	2.03133e+06	2.10023e+06	0.00924421	1.05861	87	0.944635	19	enriched in GAM
RNAPII-S2p / RNAPII-S2p	31189	20579	0.429475	0.101125	0.0963554	4.45e-05	1.39e-08	2.03885e+06	1.66142e+06	0.00925877	1.0495	88	0.952836	18	enriched in GAM
CTCF / H4K20me3	59030	39676	0.446226	0.191394	0.185772	3.6e-05	3.39e-07	2.03184e+06	2.1139e+06	0.0156301	1.03027	91	0.970623	15	enriched in GAM
H4K20me3 / Med12	11843	7626	0.417228	0.0383988	0.0357066	3.54e-05	4.38e-07	1.93535e+06	2.02814e+06	0.00653426	1.0754	83	0.929888	23	enriched in GAM
H4K20me3 / Tcf3	9828	6349	0.415814	0.0318655	0.0297274	2.67e-05	1.15e-05	1.96731e+06	2.09615e+06	0.00541724	1.07192	86	0.932901	20	enriched in GAM
H4K20me3 / Oct4	33268	23758	0.427368	0.107866	0.11124	2.04e-05	0.000123136	1.97921e+06	2.09211e+06	0.0103994	0.969664	98	1.03129	8	enriched in Hi-C
RNAPII-S7p / H3K9me3	57066	38682	0.444368	0.185026	0.181118	1.78e-05	0.000335814	2.02616e+06	2.02439e+06	0.0105544	1.02158	92	0.978875	14	enriched in GAM
CTCF / H3K9me3	65909	44785	0.449617	0.213698	0.209693	1.68e-05	0.000499112	2.09101e+06	2.06284e+06	0.0155451	1.0191	93	0.981258	13	enriched in GAM
Sox2 / H3K9me3	27203	18250	0.426301	0.0882009	0.0854505	1.66e-05	0.000530948	2.0201e+06	2.09161e+06	0.00861325	1.03219	90	0.968817	16	enriched in GAM
H4K20me3 / Sox2	24484	17240	0.423027	0.079385	0.0807214	4.23e-06	0.0802729	1.9678e+06	2.08223e+06	0.00843172	0.983444	97	1.01683	9	enriched in Hi-C
H4K20me3 / H3K27me3	15940	10835	0.418929	0.0516826	0.0507318	3.24e-06	0.127268	2.02584e+06	2.14107e+06	0.00812388	1.01874	94	0.981604	12	enriched in GAM
Oct4 / H3K9me3	37173	25601	0.431318	0.120527	0.119869	7.12e-07	0.475219	2.03637e+06	2.08496e+06	0.0106049	1.00548	95	0.994546	11	enriched in GAM
Nanog / H4K20me3	25601	17820	0.424056	0.0830067	0.0834371	4.24e-07	0.582007	1.98493e+06	2.10786e+06	0.00913863	0.994841	96	1.00519	10	enriched in Hi-C

## Sheet: ST10 - Slices intersect. nucl.
Ext. Data Fig. 4
	With nucleus	Without nucleus	Profiles from mitotic cells	Total
Number of profiles/slices	647	196	14	857
Percent from total	75.50%	22.87%	1.63%	1
